# Supplementary material for: Modular Characteristics and Mechanism of Action of Herbs for Endometriosis Treatment in Chinese Medicine: A Data Mining and Network Pharmacology–Based Identification
Source: Front Pharmacol. 2020 Mar 6;11:147. doi: 10.3389/fphar.2020.00147 (PMC7069061; doi:10.3389/fphar.2020.00147)
Supplement: Supplementary Table 2 — The frequent item sets of major Chinese herbs. [file Table_2.xlsx]

## Sheet: Sheet1
Table 2 The frequent itemsets of major Chinese herbs
No.	Supp	Conf	Covr	Strg	Lift	Levr	Antecedent	Consequent
0	0.0555556	0.911765	0.0609319	5.76471	2.59574	0.034153	Angelica sinensis=1.0, Curcuma phaeocaulis=1.0, Paeonia lactiflora=1.0	Sparganium stoloniferum=1.0
1	0.0483871	0.931034	0.0519713	6.75862	2.6506	0.0301319	Corydalis yanhusuo=1.0, Angelica sinensis=1.0, Curcuma phaeocaulis=1.0	Sparganium stoloniferum=1.0
2	0.078853	0.916667	0.0860215	4.6875	2.27333	0.044167	Sparganium stoloniferum=1.0, Prunus persica (L.) Batsch=1.0	Curcuma phaeocaulis=1.0
3	0.0448029	0.925926	0.0483871	8.33333	2.2963	0.0252919	Sparganium stoloniferum=1.0, Salvia miltiorrhiza=1.0, Corydalis yanhusuo=1.0	Curcuma phaeocaulis=1.0
4	0.0483871	0.9	0.0537634	6.53333	2.56224	0.0295024	Salvia miltiorrhiza=1.0, Angelica sinensis=1.0, Curcuma phaeocaulis=1.0	Sparganium stoloniferum=1.0
5	0.125448	0.945946	0.132616	2.71622	2.62606	0.0776776	Ligusticum sinense Oliv =1.0, Paeonia lactiflora=1.0	Angelica sinensis=1.0
6	0.0537634	0.9375	0.0573477	6.28125	2.60261	0.0331059	Salvia miltiorrhiza=1.0, Ligusticum sinense Oliv =1.0, Paeonia lactiflora=1.0	Angelica sinensis=1.0
7	0.0752688	0.976744	0.0770609	4.67442	2.71156	0.0475103	Ligusticum sinense Oliv =1.0, Corydalis yanhusuo=1.0, Paeonia lactiflora=1.0	Angelica sinensis=1.0
8	0.062724	0.921053	0.0681004	4.84211	2.79319	0.040268	Ligusticum sinense Oliv =1.0, Typha angustata=1.0	Corydalis yanhusuo=1.0
9	0.0430108	0.923077	0.046595	7.07692	2.79933	0.0276461	Ligusticum sinense Oliv =1.0, Angelica sinensis=1.0, Typha angustata=1.0	Corydalis yanhusuo=1.0
10	0.0412186	0.958333	0.0430108	7.66667	2.90625	0.0270359	Ligusticum sinense Oliv =1.0, Typha angustata=1.0, Paeonia lactiflora=1.0	Corydalis yanhusuo=1.0
11	0.0412186	0.958333	0.0430108	8.375	2.66045	0.0257255	Ligusticum sinense Oliv =1.0, Typha angustata=1.0, Paeonia lactiflora=1.0	Angelica sinensis=1.0
12	0.0537634	0.909091	0.0591398	5.57576	2.75692	0.0342621	Trogopterus xanthipes, Pteromys volans=1.0, Ligusticum sinense Oliv =1.0, Angelica sinensis=1.0	Corydalis yanhusuo=1.0
13	0.0663082	0.973684	0.0681004	2.86842	4.98455	0.0530055	Ligusticum sinense Oliv =1.0, Typha angustata=1.0	Trogopterus xanthipes, Pteromys volans=1.0
14	0.0609319	0.918919	0.0663082	4.97297	2.78672	0.0390668	Trogopterus xanthipes, Pteromys volans=1.0, Ligusticum sinense Oliv =1.0, Typha angustata=1.0	Corydalis yanhusuo=1.0
15	0.0609319	0.971429	0.062724	3.11429	4.973	0.0486794	Ligusticum sinense Oliv =1.0, Corydalis yanhusuo=1.0, Typha angustata=1.0	Trogopterus xanthipes, Pteromys volans=1.0
16	0.0448029	0.961538	0.046595	4.19231	4.92237	0.035701	Ligusticum sinense Oliv =1.0, Angelica sinensis=1.0, Typha angustata=1.0	Trogopterus xanthipes, Pteromys volans=1.0
17	0.0412186	0.958333	0.0430108	5.20833	4.278	0.0315836	Trogopterus xanthipes, Pteromys volans=1.0, Corydalis yanhusuo=1.0, Angelica sinensis=1.0, Typha angustata=1.0	Ligusticum sinense Oliv =1.0
18	0.0412186	0.958333	0.0430108	4.54167	4.90596	0.0328169	Ligusticum sinense Oliv =1.0, Corydalis yanhusuo=1.0, Angelica sinensis=1.0, Typha angustata=1.0	Trogopterus xanthipes, Pteromys volans=1.0
19	0.0412186	0.92	0.0448029	7.36	2.79	0.0264449	Trogopterus xanthipes, Pteromys volans=1.0, Ligusticum sinense Oliv =1.0, Angelica sinensis=1.0, Typha angustata=1.0	Corydalis yanhusuo=1.0
20	0.0501792	0.903226	0.0555556	5.93548	2.73913	0.0318598	Trogopterus xanthipes, Pteromys volans=1.0, Ligusticum sinense Oliv =1.0, Paeonia lactiflora=1.0	Corydalis yanhusuo=1.0
21	0.0519713	0.935484	0.0555556	6.48387	2.59701	0.0319594	Trogopterus xanthipes, Pteromys volans=1.0, Ligusticum sinense Oliv =1.0, Paeonia lactiflora=1.0	Angelica sinensis=1.0
22	0.0483871	0.9	0.0537634	4.16667	4.0176	0.0363433	Trogopterus xanthipes, Pteromys volans=1.0, Corydalis yanhusuo=1.0, Angelica sinensis=1.0, Paeonia lactiflora=1.0	Ligusticum sinense Oliv =1.0
23	0.0483871	0.931034	0.0519713	6.34483	2.82346	0.0312496	Trogopterus xanthipes, Pteromys volans=1.0, Ligusticum sinense Oliv =1.0, Angelica sinensis=1.0, Paeonia lactiflora=1.0	Corydalis yanhusuo=1.0
24	0.0483871	0.964286	0.0501792	7.17857	2.67697	0.0303118	Trogopterus xanthipes, Pteromys volans=1.0, Ligusticum sinense Oliv =1.0, Corydalis yanhusuo=1.0, Paeonia lactiflora=1.0	Angelica sinensis=1.0
25	0.0483871	0.9	0.0537634	7.16667	2.33581	0.0276718	Trogopterus xanthipes, Pteromys volans=1.0, Ligusticum sinense Oliv =1.0, Corydalis yanhusuo=1.0, Angelica sinensis=1.0	Paeonia lactiflora=1.0
26	0.0412186	0.958333	0.0430108	4.54167	4.90596	0.0328169	Ligusticum sinense Oliv =1.0, Typha angustata=1.0, Paeonia lactiflora=1.0	Trogopterus xanthipes, Pteromys volans=1.0
27	0.0896057	0.943396	0.0949821	4.24528	2.33962	0.0513065	Sparganium stoloniferum=1.0, Astragalus membranaceus=1.0	Curcuma phaeocaulis=1.0
28	0.0501792	0.933333	0.0537634	6.7	2.59104	0.0308128	Ligusticum sinense Oliv =1.0, Cyperus rotundus=1.0	Angelica sinensis=1.0
29	0.0681004	0.904762	0.0752688	5.35714	2.24381	0.03775	Sparganium stoloniferum=1.0, Cyperus rotundus=1.0	Curcuma phaeocaulis=1.0
30	0.0430108	0.923077	0.046595	8.65385	2.28923	0.0242225	Sparganium stoloniferum=1.0, Salvia miltiorrhiza=1.0, Cyperus rotundus=1.0	Curcuma phaeocaulis=1.0
31	0.0537634	0.909091	0.0591398	6.09091	2.52374	0.0324604	Corydalis yanhusuo=1.0, Paeonia lactiflora=1.0, Cyperus rotundus=1.0	Angelica sinensis=1.0
32	0.09319	0.912281	0.102151	3.08772	2.89234	0.0609704	Cinnamomum cassia =1.0, Paeonia suffruticosa Andrews [Paeoniaceae]=1.0	Prunus persica (L.) Batsch=1.0
33	0.0806452	1	0.0806452	2.11111	5.87368	0.0669153	Cinnamomum cassia =1.0, Prunus persica (L.) Batsch=1.0, Paeonia lactiflora=1.0	Paeonia suffruticosa Andrews [Paeoniaceae]=1.0
34	0.0806452	0.957447	0.0842294	3.74468	3.03554	0.0540782	Cinnamomum cassia =1.0, Paeonia suffruticosa Andrews [Paeoniaceae]=1.0, Paeonia lactiflora=1.0	Prunus persica (L.) Batsch=1.0
35	0.0985663	0.932203	0.105735	1.61017	5.47547	0.0805649	Prunus persica (L.) Batsch=1.0, Poria cocos=1.0	Paeonia suffruticosa Andrews [Paeoniaceae]=1.0
36	0.0985663	0.932203	0.105735	2.98305	2.95551	0.0652163	Paeonia suffruticosa Andrews [Paeoniaceae]=1.0, Poria cocos=1.0	Prunus persica (L.) Batsch=1.0
37	0.0878136	0.98	0.0896057	1.9	5.75621	0.0725582	Cinnamomum cassia =1.0, Prunus persica (L.) Batsch=1.0, Poria cocos=1.0	Paeonia suffruticosa Andrews [Paeoniaceae]=1.0
38	0.0878136	0.98	0.0896057	3.52	3.10705	0.0595509	Cinnamomum cassia =1.0, Paeonia suffruticosa Andrews [Paeoniaceae]=1.0, Poria cocos=1.0	Prunus persica (L.) Batsch=1.0
39	0.0878136	0.942308	0.09319	1.71154	5.90795	0.07295	Cinnamomum cassia =1.0, Prunus persica (L.) Batsch=1.0, Paeonia suffruticosa Andrews [Paeoniaceae]=1.0	Poria cocos=1.0
40	0.0806452	0.918367	0.0878136	2.5102	4.16625	0.0612884	Prunus persica (L.) Batsch=1.0, Poria cocos=1.0, Paeonia lactiflora=1.0	Cinnamomum cassia =1.0
41	0.0806452	0.978261	0.0824373	3.82609	3.10153	0.0546434	Cinnamomum cassia =1.0, Poria cocos=1.0, Paeonia lactiflora=1.0	Prunus persica (L.) Batsch=1.0
42	0.0806452	1	0.0806452	1.97778	6.26966	0.0677824	Cinnamomum cassia =1.0, Prunus persica (L.) Batsch=1.0, Paeonia lactiflora=1.0	Poria cocos=1.0
43	0.0806452	0.9	0.0896057	4.3	2.33581	0.0461197	Cinnamomum cassia =1.0, Prunus persica (L.) Batsch=1.0, Poria cocos=1.0	Paeonia lactiflora=1.0
44	0.0824373	1	0.0824373	2.06522	5.87368	0.0684023	Cinnamomum cassia =1.0, Poria cocos=1.0, Paeonia lactiflora=1.0	Paeonia suffruticosa Andrews [Paeoniaceae]=1.0
45	0.0824373	0.978723	0.0842294	1.89362	6.13627	0.0690028	Cinnamomum cassia =1.0, Paeonia suffruticosa Andrews [Paeoniaceae]=1.0, Paeonia lactiflora=1.0	Poria cocos=1.0
46	0.0824373	0.92	0.0896057	4.3	2.38772	0.0479118	Cinnamomum cassia =1.0, Paeonia suffruticosa Andrews [Paeoniaceae]=1.0, Poria cocos=1.0	Paeonia lactiflora=1.0
47	0.0878136	1	0.0878136	1.93878	5.87368	0.0728633	Prunus persica (L.) Batsch=1.0, Poria cocos=1.0, Paeonia lactiflora=1.0	Paeonia suffruticosa Andrews [Paeoniaceae]=1.0
48	0.0878136	0.942308	0.09319	3.38462	2.98754	0.0584204	Paeonia suffruticosa Andrews [Paeoniaceae]=1.0, Poria cocos=1.0, Paeonia lactiflora=1.0	Prunus persica (L.) Batsch=1.0
49	0.0806452	1	0.0806452	2.11111	5.87368	0.0669153	Cinnamomum cassia =1.0, Prunus persica (L.) Batsch=1.0, Poria cocos=1.0, Paeonia lactiflora=1.0	Paeonia suffruticosa Andrews [Paeoniaceae]=1.0
50	0.0806452	0.918367	0.0878136	1.16327	8.99033	0.071675	Prunus persica (L.) Batsch=1.0, Poria cocos=1.0, Paeonia lactiflora=1.0	Cinnamomum cassia =1.0, Paeonia suffruticosa Andrews [Paeoniaceae]=1.0
