# Supplementary material for: Modular Characteristics and Mechanism of Action of Herbs for Endometriosis Treatment in Chinese Medicine: A Data Mining and Network Pharmacology–Based Identification
Source: Front Pharmacol. 2020 Mar 6;11:147. doi: 10.3389/fphar.2020.00147 (PMC7069061; doi:10.3389/fphar.2020.00147)
Supplement: Supplementary Table 3 — KEGG pathways of endometriosis associated genes. [file Table_3.xls]

## Sheet: KEGG pathway 
Table 3:The KEGG pathway of endometriosis associated genes
Category	Term	Count	%	PValue	Genes	List Total	Pop Hits	Pop Total	Fold Enrichment	Bonferroni	Benjamini	FDR
KEGG_PATHWAY	hsa05200:Pathways in cancer	140	12.2485	2.64294e-42	HRAS, PTGS2, PDGFA, PGF, MMP9, FOXO1, MMP2, CXCL12, MMP1, TGFB1, CTNNB1, WNT2, AGTR1, WNT4, CDKN2A, CDKN2B, CSF3R, PIK3CA, FAS, EGFR, PIK3CG, BRAF, ROCK1, ROCK2, RXRA, RELA, SKP2, VEGFC, MAPK1, VEGFD, HIF1A, LAMC3, JUN, MAPK3, VEGFA, MAPK9, LAMC2, MAPK8, LAMC1, TRAF1, FGFR2, FGFR1, ERBB2, NFKBIA, BCL2L1, ITGB1, ARNT, PTK2, KRAS, ITGAV, EGF, LAMB1, CSF1R, FN1, BMP2, EPAS1, TGFBR1, CREBBP, TGFBR2, …	733	393	6879	3.34316	6.7395e-40	6.7395e-40	3.44413e-39
KEGG_PATHWAY	hsa04060:Cytokine-cytokine receptor interaction	103	9.01137	2.1396e-38	IL6ST, IL18, IL13, IL15, CXCL11, CXCL12, IL10, TGFB1, IL11, CXCL10, IFNG, IL1B, CSF3R, FAS, IL1A, IL25, LIFR, CD40, IL24, IL22, IL11RA, CCR9, CCR8, CCR5, CD40LG, CCR3, CCR2, CCL1, IL1R2, IL1R1, CCL3, CCL2, CX3CL1, CCL5, LIF, IFNA2, IL17A, IL12RB1, CSF1R, BMP2, TGFBR1, TGFBR2, GH1, TNFSF10, CXCL13, CXCL16, LEPR, CXCR1, FASLG, CXCR2, CXCR3, TNFRSF11B, CXCR4, IL1RAP, CXCR6, PRL, LTA, IL6R, TNFRSF10A…	733	243	6879	3.97789	5.45599e-36	2.72799e-36	2.78821e-35
KEGG_PATHWAY	hsa04151:PI3K-Akt signaling pathway	124	10.8486	1.13572e-37	HRAS, EFNA1, PDGFA, PGF, TLR2, TLR4, RPS6KB1, EIF4EBP1, CSF3R, CREB3L1, PIK3CA, EGFR, PIK3CG, RELA, RXRA, IRS1, VEGFC, MAPK1, VEGFD, LAMC3, VEGFA, MAPK3, LAMC2, LAMC1, COL1A1, NGF, IBSP, FGFR2, FGFR1, MCL1, STK11, TCL1A, BCL2L1, ITGB3, ITGB1, IFNA2, PTK2, KRAS, INS, ITGAV, TEK, EGF, LAMB1, CSF1R, FN1, SPP1, MET, NR4A1, ITGA2, ITGA3, HGF, ITGA4, BRCA1, KDR, GH1, LAMA1, CDKN1A, EIF4E, CDKN1B, ITGA6…	733	345	6879	3.37306	2.89608e-35	9.6536e-36	1.48e-34
KEGG_PATHWAY	hsa05205:Proteoglycans in cancer	75	6.56168	7.79806e-24	HRAS, MMP9, TLR2, FASLG, RPS6KB1, TLR4, SDC4, MMP2, TGFB1, CTNNB1, WNT2, AKT1, CDC42, WNT4, CD44, HPSE, RHOA, PIK3CA, FAS, PAK1, FGF2, MYC, TWIST1, EGFR, PIK3CG, NANOG, MIR10B, ROCK1, BRAF, ROCK2, TP53, ESR1, PLAUR, PRKCB, MAPK1, CCND1, SDC1, HIF1A, VEGFA, MAPK3, MDM2, IL12B, FGFR1, TNF, ERBB2, ELK1, DCN, ITGB3, MIR21, ITGB1, TIMP3, SRC, IGF1R, PTK2, EZR, KRAS, HPSE2, ITGAV, THBS1, PIK3R1, FN1, M…	733	200	6879	3.51927	1.9885e-21	4.97126e-22	1.0162e-20
KEGG_PATHWAY	hsa04510:Focal adhesion	73	6.3867	1.58889e-21	HRAS, TLN1, PGF, PDGFA, PTEN, CTNNB1, AKT1, CDC42, PAK4, ILK, RHOA, PIK3CA, SHC1, PAK1, EGFR, PIK3CG, ACTN4, ROCK1, BRAF, ROCK2, ACTN1, PRKCB, VEGFC, MAPK1, VEGFD, CCND1, LAMC3, JUN, VEGFA, MAPK3, MAPK9, LAMC2, MAPK8, LAMC1, COL1A1, IBSP, XIAP, TNC, ERBB2, ELK1, ITGB3, ITGB1, SRC, IGF1R, PTK2, BCL2, ITGAV, EGF, THBS1, LAMB1, PIK3R1, FN1, SPP1, FLT1, FLT4, MET, RAF1, IGF1, ITGA2, ITGA3, HGF, BAD, …	733	206	6879	3.32565	4.05167e-19	8.10333e-20	2.07055e-18
KEGG_PATHWAY	hsa05145:Toxoplasmosis	51	4.46194	5.32759e-21	LDLR, TLR2, TLR4, NFKB1, IL10, TGFB1, MAP3K7, AKT1, CASP9, IFNG, NOS2, CHUK, RELA, CYCS, CD40, HLA-DQA1, TYK2, MAPK1, CCR5, CD40LG, LAMC3, MAPK3, MAPK9, MAPK8, LAMC2, LAMC1, IL12B, HLA-DQB1, TNF, XIAP, HLA-DRB1, NFKBIA, HSPA1A, BCL2L1, ITGB1, TNFRSF1A, BCL2, HLA-DRB4, HLA-DPB1, LAMB1, MAPK10, BAD, BIRC3, BIRC2, STAT3, LAMA1, ITGA6, MAPK14, JAK1, JAK2, ALOX5	733	110	6879	4.3511	1.35853e-18	2.26422e-19	6.9426e-18
KEGG_PATHWAY	hsa05161:Hepatitis B	59	5.16185	8.23427e-21	HRAS, MMP9, TLR2, FASLG, TLR3, TLR4, NFKB1, PTEN, TGFB1, AKT1, FOS, CCNE1, CASP9, CREB3L1, PIK3CA, FAS, MYC, CCNA2, CHUK, PIK3CG, RELA, CYCS, TP53, CDK6, RB1, PRKCB, MAPK1, CCND1, JUN, MAPK3, MAPK9, MAPK8, TNF, ELK1, NFKBIA, CXCL8, SRC, STAT6, IFNA2, STAT4, KRAS, BCL2, PIK3R1, IL6, CREB1, TGFBR1, CREBBP, SMAD4, RAF1, BIRC5, MAPK10, BAD, STAT3, CDKN1A, CDKN1B, BAX, PCNA, YWHAQ, JAK1	733	145	6879	3.81861	2.09974e-18	2.99963e-19	1.07304e-17
KEGG_PATHWAY	hsa05212:Pancreatic cancer	38	3.32458	4.23543e-20	ERBB2, NFKB1, BCL2L1, TGFB1, AKT1, CDC42, KRAS, CDKN2A, CASP9, TGFA, PIK3CA, EGF, CHUK, PIK3R1, PIK3CG, EGFR, BRAF, TGFBR1, RELA, TGFBR2, TP53, SMAD4, BRCA2, SMAD3, RAF1, CDK6, SMAD2, RB1, MAPK10, BAD, STAT3, MAPK1, CCND1, MAPK3, VEGFA, JAK1, MAPK9, MAPK8	733	65	6879	5.48645	1.08004e-17	1.35004e-18	5.51937e-17
KEGG_PATHWAY	hsa04668:TNF signaling pathway	49	4.28696	6.60103e-20	PTGS2, MMP9, EDN1, NFKB1, IL15, MMP3, CXCL10, MAP3K7, AKT1, FOS, PIK3CA, CREB3L1, IL1B, FAS, MAP2K7, CHUK, LTA, PIK3CG, ICAM1, RELA, MMP14, MAPK1, JUN, MAPK3, MAPK9, MAPK8, CXCL1, TRAF1, CSF2, TNF, CCL2, CSF1, NFKBIA, CX3CL1, CCL5, VCAM1, LIF, TNFRSF1A, TNFRSF1B, PIK3R1, IL18R1, IL6, CEBPB, CREB1, MAPK10, BIRC3, BIRC2, MAPK14, SELE	733	107	6879	4.29768	1.68326e-17	1.87029e-18	8.60209e-17
KEGG_PATHWAY	hsa05215:Prostate cancer	44	3.84952	9.93347e-20	FGFR2, FGFR1, HRAS, PDGFA, ERBB2, NFKBIA, FOXO1, NFKB1, PTEN, CTNNB1, AKT1, CCNE1, IGF1R, KRAS, CASP9, INS, BCL2, TGFA, PIK3CA, CREB3L1, EGF, CHUK, PIK3R1, PIK3CG, EGFR, AR, BRAF, KLK3, CREB1, RELA, CREBBP, TP53, IGF1, RAF1, RB1, BAD, MAPK1, CCND1, CDKN1A, CDKN1B, GSK3B, MAPK3, MDM2, MTOR	733	88	6879	4.69236	2.53304e-17	2.53304e-18	1.29447e-16
KEGG_PATHWAY	hsa05222:Small cell lung cancer	43	3.76203	1.56643e-19	TRAF1, FHIT, CKS1B, PTGS2, XIAP, NFKBIA, NFKB1, BCL2L1, PTEN, ITGB1, AKT1, CCNE1, PTK2, CASP9, CDKN2B, BCL2, ITGAV, PIK3CA, NOS2, LAMB1, MYC, CHUK, PIK3R1, FN1, PIK3CG, RELA, RXRA, CYCS, TP53, SKP2, ITGA2, CDK6, ITGA3, RB1, BIRC3, BIRC2, LAMA1, CCND1, CDKN1B, ITGA6, LAMC3, LAMC2, LAMC1	733	85	6879	4.74756	3.99441e-17	3.63128e-18	2.04129e-16
KEGG_PATHWAY	hsa04062:Chemokine signaling pathway	65	5.68679	7.78991e-19	HRAS, CXCR1, NFKB1, CXCR2, CXCR3, CXCL11, CXCL12, CXCL10, AKT1, CDC42, CXCR4, CXCR6, RHOA, PIK3CA, SHC1, PAK1, CHUK, PIK3CG, ROCK1, BRAF, ROCK2, RELA, CCR9, MAPK1, CCR8, GNB2, ARRB2, CCR5, GNB1, ARRB1, CCR3, CCR2, MAPK3, GNB4, CCL1, CXCL1, CCL3, CCL2, CXCL5, CCR1, CXCL9, NFKBIA, CXCL8, PF4, CX3CL1, CXCL6, CCL5, SRC, CCL25, PTK2, CCL22, KRAS, CCL21, PIK3R1, CCL19, RAF1, STAT3, CCL17, CCL11, CXCL13…	733	186	6879	3.27961	1.98643e-16	1.65535e-17	1.01514e-15
KEGG_PATHWAY	hsa04066:HIF-1 signaling pathway	45	3.93701	8.59469e-19	TF, ERBB2, EDN1, NFKB1, TLR4, RPS6KB1, TIMP1, ARNT, AKT1, IGF1R, EIF4EBP1, INS, BCL2, HMOX1, TEK, SERPINE1, IFNG, ENO2, PIK3CA, NOS3, ANGPT1, NOS2, EGF, ANGPT2, PIK3R1, EPO, ENO1, PIK3CG, EGFR, IL6, FLT1, RELA, CREBBP, IGF1, IL6R, STAT3, PRKCB, MAPK1, CDKN1A, CDKN1B, HIF1A, EIF4E, MAPK3, VEGFA, MTOR	733	96	6879	4.39909	2.19165e-16	1.68588e-17	1.12001e-15
KEGG_PATHWAY	hsa05321:Inflammatory bowel disease (IBD)	36	3.14961	2.57273e-18	HLA-DQB1, TNF, HLA-DRB1, IL18, TLR2, IL13, RORC, NFKB1, TLR4, IL10, TGFB1, STAT6, STAT4, IL17A, IL12RB1, IL17F, IFNG, HLA-DRB4, IL1B, HLA-DPB1, IL1A, MAF, IL4, IL18R1, IL6, IL5, RELA, SMAD3, SMAD2, FOXP3, IL22, HLA-DQA1, STAT3, JUN, IL12B, IL2	733	64	6879	5.27891	6.56047e-16	4.68605e-17	3.35264e-15
KEGG_PATHWAY	hsa04068:FoxO signaling pathway	52	4.54943	2.41955e-17	HRAS, FOXO1, FASLG, PTEN, IL10, TGFB1, AKT1, CDKN2B, SLC2A4, PIK3CA, CAT, CHUK, PIK3CG, EGFR, IRS2, SGK1, BRAF, SKP2, IRS1, MAPK1, CCND1, MAPK3, MAPK9, MDM2, MAPK8, STK11, IGF1R, KRAS, INS, BCL6, PRKAA1, EGF, PIK3R1, IL6, TGFBR1, CREBBP, TGFBR2, SMAD4, SMAD3, IGF1, RAF1, SMAD2, MAPK10, SIRT1, STAT3, SOD2, CCNB1, TNFSF10, CDKN1A, CDKN1B, PLK1, MAPK14	733	134	6879	3.64183	6.16986e-15	4.11324e-16	3.15302e-14
KEGG_PATHWAY	hsa05206:MicroRNAs in cancer	81	7.08661	3.83904e-17	CYP24A1, HRAS, PTGS2, PDGFA, MMP9, TP63, NFKB1, PTEN, MIR29C, BAK1, CCNE1, MIR126, CDKN2A, CD44, PAK4, HMOX1, MIR122, RHOA, SHC1, MYC, EGFR, RECK, IRS2, MIR10B, ROCK1, TP53, CDK6, MIR195, HMGA2, IRS1, PRKCB, MIRLET7D, CCND1, MIRLET7B, VEGFA, MDM2, STMN1, CYP1B1, MCL1, MIRLET7F2, TNC, ERBB2, MIRLET7F1, VIM, MIR200B, ITGB3, MIR21, TIMP3, MIR210, MIR23B, MIR23A, MIRLET7A1, EZR, KRAS, MIR145, BCL2, M…	733	286	6879	2.65791	9.78955e-15	6.11847e-16	5.00281e-14
KEGG_PATHWAY	hsa05323:Rheumatoid arthritis	41	3.58705	4.87838e-17	HLA-DQB1, CSF2, CCL3, CCL2, TNF, CXCL5, HLA-DRB1, CSF1, IL18, TLR2, CXCL8, ACP5, TLR4, ITGB2, CXCL6, IL15, MMP3, CCL5, CXCL12, MMP1, TGFB1, IL11, FOS, IL17A, IFNG, TEK, HLA-DRB4, IL1B, ANGPT1, HLA-DPB1, IL1A, ICAM1, IL6, FLT1, CTLA4, HLA-DQA1, CD86, TNFSF13B, CD80, JUN, VEGFA	733	88	6879	4.37243	1.24399e-14	7.31757e-16	6.35722e-14
KEGG_PATHWAY	hsa05210:Colorectal cancer	34	2.97463	7.23122e-17	MLH1, TGFB1, CTNNB1, AKT1, FOS, KRAS, CASP9, BCL2, RHOA, PIK3CA, MYC, PIK3R1, APC, PIK3CG, BRAF, TGFBR1, CYCS, TGFBR2, TP53, SMAD4, SMAD3, RAF1, SMAD2, BIRC5, MAPK10, BAD, MAPK1, CCND1, JUN, GSK3B, BAX, MAPK3, MAPK9, MAPK8	733	62	6879	5.14646	2.83107e-14	1.55431e-15	1.44329e-13
KEGG_PATHWAY	hsa05142:Chagas disease (American trypanosomiasis)	44	3.84952	2.34233e-16	CCL3, CCL2, TNF, C3, TLR2, CXCL8, NFKBIA, FASLG, NFKB1, TLR4, CCL5, IL10, TGFB1, TLR9, AKT1, FOS, TNFRSF1A, ACE, IFNG, SERPINE1, PIK3CA, IL1B, FAS, NOS2, CHUK, PIK3R1, PPP2R1B, PIK3CG, PPP2R1A, IL6, TGFBR1, RELA, TGFBR2, SMAD3, SMAD2, MAPK10, MAPK1, JUN, MAPK14, MAPK3, MAPK9, MAPK8, IL12B, IL2	733	104	6879	3.97046	5.66214e-14	2.9976e-15	2.88658e-13
KEGG_PATHWAY	hsa04630:Jak-STAT signaling pathway	52	4.54943	1.43158e-15	CSH1, CSH2, IL6ST, LEPR, IL13, IL15, IL10, IL11, AKT1, IFNG, PIK3CA, CSF3R, PRL, MYC, PIK3CG, LIFR, IL6R, IL24, IL22, IL11RA, OSM, TYK2, CCND1, PIAS3, IL12B, CSF3, CSF2, BCL2L1, STAT6, LIF, IFNA2, STAT4, IL12RB1, PIK3R1, EPO, IL4, IL6, IL2RB, IL5, IL7, CREBBP, STAT3, LEP, GH1, TSLP, CNTF, PRLR, JAK1, EPOR, JAK2, JAK3, IL2	733	145	6879	3.36555	3.68039e-13	1.84297e-14	1.87628e-12
KEGG_PATHWAY	hsa05219:Bladder cancer	26	2.27472	6.32428e-15	HRAS, ERBB2, MMP9, CXCL8, CDH1, MMP2, SRC, MMP1, TYMP, CDKN2A, KRAS, THBS1, EGF, MYC, EGFR, BRAF, TP53, RAF1, RB1, DAPK1, MAPK1, CDKN1A, CCND1, MAPK3, VEGFA, MDM2	733	41	6879	5.95129	1.61371e-12	7.68274e-14	8.24896e-12
KEGG_PATHWAY	hsa05166:HTLV-I infection	71	6.21172	1.28381e-14	HRAS, TLN1, NRP1, PDGFA, NFKB1, IL15, TGFB1, CTNNB1, AKT1, WNT2, FOS, WNT4, CDKN2A, CDKN2B, PIK3CA, MYC, TERT, CHUK, LTA, PIK3CG, ICAM1, RELA, POLE, TP53, HLA-A, HLA-C, HLA-B, RB1, CD40, HLA-DQA1, HLA-G, CCND1, JUN, HLA-DQB1, IL1R2, CSF2, IL1R1, TNF, HLA-DRB1, XIAP, ELK1, NFKBIA, ITGB2, BCL2L1, VCAM1, TNFRSF1A, KRAS, HLA-DRB4, HLA-DPB1, PIK3R1, APC, IL6, IL2RB, KAT2B, CREB1, TGFBR1, CREBBP, TGFBR…	733	254	6879	2.62329	3.28404e-12	1.49325e-13	1.67866e-11
KEGG_PATHWAY	hsa05140:Leishmaniasis	34	2.97463	1.42468e-14	HLA-DQB1, TNF, PTGS2, HLA-DRB1, C3, TLR2, NFKBIA, ELK1, NFKB1, TLR4, ITGB2, ITGB1, IL10, TGFB1, MAP3K7, FOS, IFNG, HLA-DRB4, IL1B, NOS2, HLA-DPB1, FCGR3A, IL1A, IL4, RELA, ITGA4, HLA-DQA1, MAPK1, JUN, MAPK14, MAPK3, JAK1, JAK2, IL12B	733	71	6879	4.49409	3.62377e-12	1.57541e-13	1.85185e-11
KEGG_PATHWAY	hsa05169:Epstein-Barr virus infection	45	3.93701	4.66902e-14	HLA-DQB1, HLA-DRB1, VIM, NFKBIA, NFKB1, MAP3K7, AKT1, CD44, BCL2, HLA-DRB4, PIK3CA, HLA-DPB1, CCNA2, MYC, MAP2K7, CHUK, PIK3R1, PIK3CG, ICAM1, RELA, TP53, HLA-A, SKP2, HLA-C, HLA-B, RB1, CD40, MAPK10, HLA-DQA1, STAT3, HLA-G, TYK2, CDKN1A, CDKN1B, HDAC2, PSMD13, HDAC1, JUN, MAPK14, JAK1, MDM2, MAPK9, MAPK8, JAK3, NCOR2	733	122	6879	3.46158	1.19188e-11	4.96603e-13	6.09068e-11
KEGG_PATHWAY	hsa05164:Influenza A	55	4.8119	8.20773e-14	IL18, TLR3, FASLG, NFKB1, TLR4, CXCL10, AKT1, CASP9, IFNG, IL1B, PIK3CA, FAS, CASP1, MAP2K7, IL1A, PIK3CG, ICAM1, RELA, CYCS, HLA-DQA1, PRKCB, TNFRSF10A, TYK2, MAPK1, TNFRSF10B, JUN, MAPK3, MAPK9, MAPK8, IL12B, HLA-DQB1, CCL2, TNF, AGFG1, HLA-DRB1, CXCL8, NFKBIA, HSPA1A, IL33, CCL5, IFNA2, TNFRSF1A, HLA-DRB4, HLA-DPB1, PIK3R1, IL6, CREBBP, RAF1, MAPK10, PLG, TNFSF10, MAPK14, GSK3B, JAK1, JAK2	733	174	6879	2.96643	2.09216e-11	8.36886e-13	1.06914e-10
KEGG_PATHWAY	hsa04917:Prolactin signaling pathway	33	2.88714	1.0641e-13	CGA, HRAS, TH, LHCGR, NFKB1, SRC, AKT1, FOS, KRAS, INS, PIK3CA, SHC1, PRL, PIK3R1, PIK3CG, RELA, GALT, ESR1, RAF1, MAPK10, ESR2, STAT3, MAPK1, CCND1, CYP17A1, PRLR, GSK3B, MAPK14, MAPK3, MAPK9, JAK2, MAPK8, LHB	733	71	6879	4.36191	2.71216e-11	1.04317e-12	1.386e-10
KEGG_PATHWAY	hsa04350:TGF-beta signaling pathway	36	3.14961	1.33074e-13	TNF, FST, RPS6KB1, DCN, TGFB1, CDKN2B, LEFTY2, IFNG, RHOA, THBS1, MYC, PPP2R1B, AMHR2, PPP2R1A, BMP2, ROCK1, SMAD7, NODAL, TGFBR1, CREBBP, TGFBR2, SMAD4, SMAD3, SMAD2, MAPK1, INHBA, ACVR2A, AMH, ID2, ID1, MAPK3, TGIF1, ID4, BMPR1B, BMP6, ACVR1	733	84	6879	4.02202	3.39445e-11	1.25722e-12	1.73472e-10
KEGG_PATHWAY	hsa05220:Chronic myeloid leukemia	33	2.88714	1.72473e-13	HRAS, NFKBIA, NFKB1, BCL2L1, TGFB1, AKT1, CDKN2A, KRAS, PIK3CA, SHC1, MYC, CHUK, PIK3R1, PIK3CG, BRAF, TGFBR1, RELA, TGFBR2, TP53, SMAD4, RAF1, CDK6, RB1, BAD, MAPK1, CCND1, CDKN1A, CDKN1B, HDAC2, HDAC1, MAPK3, MDM2, CRK	733	72	6879	4.30133	4.39948e-11	1.57119e-12	2.24831e-10
KEGG_PATHWAY	hsa04919:Thyroid hormone signaling pathway	42	3.67454	5.46715e-13	HRAS, FOXO1, ITGB3, SRC, CTNNB1, AKT1, WNT4, KRAS, CASP9, ITGAV, GATA4, PIK3CA, MYC, PIK3R1, PIK3CG, KAT2B, RXRA, CREBBP, TP53, MED12, ESR1, RAF1, BAD, PRKCB, MAPK1, NOTCH1, CCND1, HDAC3, NCOA1, HIF1A, NCOA2, HDAC2, NCOA3, HDAC1, GSK3B, TSC2, MAPK3, RHEB, MDM2, MTOR, NCOR1, MED1	733	115	6879	3.42746	1.39402e-10	4.80693e-12	7.12397e-10
KEGG_PATHWAY	hsa04014:Ras signaling pathway	63	5.51181	5.79028e-13	HRAS, EFNA1, PGF, PDGFA, FGF9, FASLG, NFKB1, AKT1, CDC42, PAK4, RHOA, PIK3CA, SHC1, ANGPT1, PAK1, FGF1, ANGPT2, FGF2, CHUK, PIK3CG, EGFR, RELA, PRKCB, VEGFC, MAPK1, VEGFD, KSR2, GNB2, GNB1, MAPK3, VEGFA, PLA2G2A, PLA2G6, MAPK9, GNB4, MAPK8, NGFR, NGF, FGFR2, FGFR1, CSF1, KITLG, ELK1, BCL2L1, IGF1R, KRAS, INS, TEK, EGF, PIK3R1, CSF1R, FLT1, FLT4, MET, NF1, IGF1, RAF1, BAD, MAPK10, HGF, KDR, ETS1, …	733	226	6879	2.61609	1.4764e-10	4.9214e-12	7.54496e-10
KEGG_PATHWAY	hsa05202:Transcriptional misregulation in cancer	52	4.54943	8.36239e-13	PDGFA, MMP9, PPARG, FOXO1, NFKB1, MMP3, PAX8, MYC, RELA, RXRA, ELANE, TP53, CD40, HMGA2, CD86, MDM2, NGFR, TRAF1, IL1R2, CSF2, CXCL8, BCL2L1, MEIS1, WT1, IGF1R, PTK2, HOXA10, BCL6, CSF1R, PLAT, MAF, CEBPA, IL6, IL2RB, FLT1, CEBPB, TGFBR2, MET, IGF1, PROM1, CDKN1A, CDKN1B, HDAC2, ID2, HDAC1, NTRK1, HIST1H3A, MPO, NCOR1, IGFBP3, HPGD, PLAU	733	167	6879	2.92219	2.13236e-10	6.87861e-12	1.08972e-09
KEGG_PATHWAY	hsa05144:Malaria	26	2.27472	1.68294e-12	CSF3, TNF, CCL2, IL18, KLRK1, TLR2, CXCL8, ITGB2, TLR4, IL10, TGFB1, TLR9, VCAM1, IFNG, IL1B, THBS1, ICAM1, IL6, MET, HGF, CD40, SDC1, CD36, CD40LG, PECAM1, SELE	733	49	6879	4.97965	4.29162e-10	1.34113e-11	2.19317e-09
KEGG_PATHWAY	hsa04550:Signaling pathways regulating pluripotency of stem cells	46	4.0245	2.66755e-12	FGFR2, FGFR1, HRAS, IL6ST, SOX2, MEIS1, CTNNB1, LIF, AKT1, WNT2, IGF1R, WNT4, KRAS, POU5F1, PIK3CA, FGF2, MYC, PIK3R1, APC, PIK3CG, BMP2, NANOG, ESRRB, NODAL, LIFR, SMAD4, RAF1, IGF1, SMAD3, SMAD2, STAT3, MAPK1, ACVR2A, INHBA, ID2, ID1, MAPK14, GSK3B, MAPK3, JAK1, JAK2, ID4, JAK3, BMPR1B, WNT7A, ACVR1	733	140	6879	3.08355	6.80221e-10	2.06127e-11	3.47617e-09
KEGG_PATHWAY	hsa05152:Tuberculosis	53	4.63692	2.66809e-12	IL18, TLR2, NFKB1, TLR4, IL10, TGFB1, TLR9, AKT1, CASP9, IFNG, RHOA, IL1B, NOS2, FCGR3A, IL1A, CAMP, RELA, CYCS, HLA-DQA1, MAPK1, MAPK3, CTSD, MAPK9, MAPK8, IL12B, HLA-DQB1, TNF, HLA-DRB1, C3, ITGB2, NFYA, SRC, VDR, IFNA2, TNFRSF1A, CYP27B1, BCL2, HLA-DRB4, HLA-DPB1, MRC1, IL6, CEBPB, CREB1, CREBBP, RAF1, MAPK10, BAD, CORO1A, MAPK14, BAX, JAK1, JAK2, HSPD1	733	177	6879	2.81011	6.80362e-10	2.00107e-11	3.4769e-09
KEGG_PATHWAY	hsa04012:ErbB signaling pathway	35	3.06212	2.71578e-12	HRAS, ERBB2, ELK1, RPS6KB1, SRC, AKT1, PTK2, EIF4EBP1, KRAS, PAK4, TGFA, PIK3CA, SHC1, PAK1, EGF, MYC, MAP2K7, PIK3R1, EGFR, PIK3CG, BRAF, RAF1, MAPK10, BAD, PRKCB, MAPK1, CDKN1A, CDKN1B, JUN, GSK3B, MAPK3, MAPK9, MAPK8, MTOR, CRK	733	87	6879	3.77546	6.92536e-10	1.97867e-11	3.53911e-09
KEGG_PATHWAY	hsa04210:Apoptosis	29	2.53718	3.57374e-12	TNF, XIAP, FASLG, NFKBIA, NFKB1, BCL2L1, AKT1, TNFRSF1A, CASP9, BCL2, PIK3CA, FAS, PIK3R1, CHUK, PIK3CG, DFFA, RELA, DFFB, CYCS, TP53, BAD, BIRC3, BIRC2, TNFRSF10A, TNFSF10, TNFRSF10B, BAX, NTRK1, NGF	733	62	6879	4.38963	9.11293e-10	2.53136e-11	4.65703e-09
KEGG_PATHWAY	hsa05133:Pertussis	32	2.79965	4.41064e-12	TNF, CXCL5, C3, C5, CXCL8, NFKB1, TLR4, ITGB2, CXCL6, ITGB1, IL10, FOS, RHOA, IL1B, C2, NOS2, CASP1, IL1A, IL6, RELA, SERPING1, C4BPA, MAPK10, MAPK1, ITGA5, JUN, MAPK14, CFL1, MAPK3, MAPK9, MAPK8, IL12B	733	75	6879	4.00415	1.12473e-09	3.0398e-11	5.74776e-09
KEGG_PATHWAY	hsa05218:Melanoma	31	2.71216	4.97052e-12	FGFR1, HRAS, PDGFA, FGF9, CDH1, PTEN, AKT1, IGF1R, KRAS, CDKN2A, PIK3CA, FGF1, EGF, FGF2, PIK3R1, EGFR, PIK3CG, BRAF, MET, TP53, IGF1, RAF1, CDK6, RB1, HGF, BAD, MAPK1, CCND1, CDKN1A, MAPK3, MDM2	733	71	6879	4.09755	1.26747e-09	3.33544e-11	6.47723e-09
KEGG_PATHWAY	hsa05330:Allograft rejection	22	1.92476	6.92519e-12	HLA-DQB1, IL4, TNF, IL5, HLA-DRB1, HLA-A, FASLG, HLA-C, HLA-B, CD40, IL10, HLA-DQA1, HLA-G, CD86, CD80, CD40LG, IFNG, HLA-DRB4, FAS, IL12B, HLA-DPB1, IL2	733	37	6879	5.5801	1.76594e-09	4.52804e-11	9.02457e-09
KEGG_PATHWAY	hsa05213:Endometrial cancer	26	2.27472	9.29782e-12	PIK3CG, EGFR, HRAS, BRAF, ERBB2, TP53, MLH1, ELK1, RAF1, CDH1, BAD, PTEN, CTNNB1, AKT1, MAPK1, CCND1, KRAS, CASP9, GSK3B, MAPK3, ILK, PIK3CA, EGF, MYC, PIK3R1, APC	733	52	6879	4.69236	2.37094e-09	5.92734e-11	1.21163e-08
KEGG_PATHWAY	hsa04620:Toll-like receptor signaling pathway	38	3.32458	1.58129e-11	CCL3, TNF, TLR2, CXCL9, CXCL8, NFKBIA, TLR3, NFKB1, TLR4, CXCL11, CCL5, CXCL10, TLR9, MAP3K7, AKT1, IFNA2, FOS, PIK3CA, IL1B, MAP2K7, CHUK, PIK3R1, SPP1, PIK3CG, IL6, RELA, CD40, MAPK10, MAPK1, CD86, IRF5, CD80, JUN, MAPK14, MAPK3, MAPK9, MAPK8, IL12B	733	106	6879	3.36433	4.03229e-09	9.83486e-11	2.06065e-08
KEGG_PATHWAY	hsa04015:Rap1 signaling pathway	57	4.98688	2.80378e-11	TLN1, HRAS, EFNA1, PGF, PDGFA, FGF9, CTNNB1, AKT1, CDC42, RHOA, PIK3CA, ANGPT1, FGF1, ANGPT2, FGF2, PIK3CG, EGFR, BRAF, PRKCB, VEGFC, MAPK1, VEGFD, MAPK3, VEGFA, NGFR, NGF, FGFR2, FGFR1, DRD2, CSF1, FPR1, KITLG, ITGB2, CDH1, ITGB3, ITGB1, SRC, IGF1R, KRAS, INS, CNR1, TEK, EGF, THBS1, PIK3R1, CSF1R, FLT1, FLT4, MET, IGF1, RAF1, HGF, KDR, ID1, MAPK14, CRK, F2R	733	210	6879	2.54728	7.14964e-09	1.70229e-10	3.65372e-08
KEGG_PATHWAY	hsa04640:Hematopoietic cell lineage	33	2.88714	7.95477e-11	CSF3, IL1R2, CSF2, IL1R1, TNF, HLA-DRB1, CSF1, MME, KITLG, ITGB3, IL11, CD44, HLA-DRB4, IL1B, CSF3R, IL1A, EPO, CSF1R, IL4, IL6, IL5, IL7, ITGA2, ITGA3, CD1A, IL6R, ITGA4, IL11RA, CD36, ITGA6, CD34, ITGA5, EPOR	733	87	6879	3.55972	2.02847e-08	4.71736e-10	1.03662e-07
KEGG_PATHWAY	hsa04913:Ovarian steroidogenesis	24	2.09974	1.18455e-10	HSD3B2, CGA, CYP1B1, STAR, CYP11A1, PTGS2, LDLR, HSD17B2, CYP1A1, HSD17B1, LHCGR, IGF1, FSHR, AKR1C3, IGF1R, CYP17A1, INS, GDF9, ALOX5, FSHB, LHB, HSD17B7, CYP19A1, BMP6	733	49	6879	4.5966	3.02061e-08	6.86503e-10	1.54364e-07
KEGG_PATHWAY	hsa04920:Adipocytokine signaling pathway	29	2.53718	1.23948e-10	PPARA, TNF, STK11, LEPR, NFKBIA, NFKB1, AKT1, TNFRSF1A, TNFRSF1B, SLC2A4, PRKAA1, CHUK, IRS2, RELA, RXRA, ADIPOR2, ADIPOR1, MAPK10, PPARGC1A, ADIPOQ, IRS1, STAT3, LEP, CD36, NPY, MAPK9, MAPK8, JAK2, MTOR	733	70	6879	3.88796	3.16068e-08	7.02372e-10	1.61522e-07
KEGG_PATHWAY	hsa04940:Type I diabetes mellitus	22	1.92476	1.72118e-10	HLA-DQB1, TNF, HLA-DRB1, HLA-A, FASLG, HLA-C, HLA-B, HLA-DQA1, HLA-G, CD86, CD80, INS, IFNG, HLA-DRB4, IL1B, FAS, IL12B, HSPD1, HLA-DPB1, LTA, IL1A, IL2	733	42	6879	4.91581	4.389e-08	9.54131e-10	2.24294e-07
KEGG_PATHWAY	hsa05146:Amoebiasis	36	3.14961	3.30197e-10	IL1R2, CSF2, IL1R1, C9, TNF, TLR2, CXCL8, NFKB1, TLR4, ITGB2, IL10, TGFB1, PTK2, IFNG, PIK3CA, IL1B, NOS2, LAMB1, PIK3R1, FN1, PIK3CG, MUC2, IL6, ACTN4, RELA, ACTN1, PRKCB, LAMA1, LAMC3, SERPINB2, LAMC2, COL1A1, IL12B, SERPINB3, LAMC1, CTSG	733	106	6879	3.18726	8.42003e-08	1.7915e-09	4.30294e-07
KEGG_PATHWAY	hsa05320:Autoimmune thyroid disease	24	2.09974	5.24199e-10	TG, HLA-DQB1, IL4, CGA, IL5, HLA-DRB1, HLA-A, CTLA4, FASLG, HLA-C, HLA-B, CD40, IL10, HLA-DQA1, HLA-G, IFNA2, CD86, CD80, CD40LG, HLA-DRB4, TPO, FAS, HLA-DPB1, IL2	733	52	6879	4.33141	1.33671e-07	2.78481e-09	6.83106e-07
KEGG_PATHWAY	hsa05332:Graft-versus-host disease	19	1.66229	5.55253e-10	HLA-DQB1, IL6, TNF, HLA-DRB1, HLA-A, FASLG, HLA-C, HLA-B, HLA-DQA1, HLA-G, CD86, CD80, IFNG, HLA-DRB4, IL1B, FAS, HLA-DPB1, IL1A, IL2	733	33	6879	5.40332	1.4159e-07	2.88958e-09	7.23574e-07
KEGG_PATHWAY	hsa05214:Glioma	27	2.3622	5.74889e-10	HRAS, PDGFA, PTEN, AKT1, IGF1R, CDKN2A, KRAS, TGFA, PIK3CA, SHC1, EGF, PIK3R1, EGFR, PIK3CG, BRAF, TP53, IGF1, RAF1, CDK6, RB1, PRKCB, MAPK1, CDKN1A, CCND1, MAPK3, MDM2, MTOR	733	65	6879	3.89827	1.46597e-07	2.93194e-09	7.49163e-07
KEGG_PATHWAY	hsa05203:Viral carcinogenesis	53	4.63692	1.05063e-09	HRAS, IL6ST, NFKB1, CCNE1, CDC42, BAK1, CDKN2A, CDKN2B, RHOA, PIK3CA, CREB3L1, CCNA2, PIK3CG, CDK1, ACTN4, RELA, TP53, HLA-A, SKP2, ACTN1, HLA-C, CDK6, HLA-B, RB1, HLA-G, CCR8, MAPK1, CCND1, CCR5, CCR3, JUN, MAPK3, MDM2, TRAF1, C3, NFKBIA, SRC, KRAS, PIK3R1, KAT2B, CREB1, CREBBP, BAD, STAT3, CDKN1A, HDAC3, CDKN1B, HDAC2, HDAC1, BAX, YWHAQ, JAK1, JAK3	733	205	6879	2.42629	2.67911e-07	5.25316e-09	1.36912e-06
KEGG_PATHWAY	hsa05168:Herpes simplex infection	49	4.28696	1.41912e-09	HLA-DQB1, TRAF1, CCL2, TNF, HLA-DRB1, C3, C5, TLR2, NFKBIA, TLR3, FASLG, NFKB1, IL15, CCL5, TLR9, MAP3K7, IFNA2, TNFRSF1A, FOS, IFNG, HLA-DRB4, IL1B, FAS, HLA-DPB1, CHUK, LTA, CDK1, IL6, RELA, ALYREF, CREBBP, CYCS, TP53, HLA-A, SKP2, HLA-C, HLA-B, MAPK10, HLA-DQA1, HLA-G, TYK2, JUN, MAPK9, JAK1, MAPK8, JAK2, IL12B, EEF1D, CLOCK	733	183	6879	2.51285	3.61876e-07	6.95915e-09	1.84932e-06
KEGG_PATHWAY	hsa05162:Measles	40	3.49956	1.65854e-09	TACR1, TLR2, NFKBIA, IL13, FASLG, NFKB1, TLR4, HSPA1A, TLR9, MAP3K7, AKT1, CCNE1, IFNA2, IFNG, PIK3CA, IL1B, FAS, CHUK, PIK3R1, IL1A, PIK3CG, IL4, IL6, IL2RB, RELA, TP53, CDK6, STAT3, TNFRSF10A, TYK2, CCND1, TNFSF10, TNFRSF10B, CDKN1B, GSK3B, JAK1, JAK2, IL12B, JAK3, IL2	733	133	6879	2.82247	4.22928e-07	7.97978e-09	2.16132e-06
KEGG_PATHWAY	hsa04672:Intestinal immune network for IgA production	22	1.92476	2.38717e-09	HLA-DQB1, IL4, IL6, IL5, HLA-DRB1, CD40, ITGA4, IL15, CXCL12, IL10, HLA-DQA1, TGFB1, CCR9, CCL25, CD86, TNFSF13B, CD80, CXCR4, CD40LG, HLA-DRB4, HLA-DPB1, IL2	733	47	6879	4.39285	6.08727e-07	1.12727e-08	3.11082e-06
KEGG_PATHWAY	hsa05223:Non-small cell lung cancer	24	2.09974	3.10264e-09	EGFR, PIK3CG, FHIT, HRAS, BRAF, ERBB2, RXRA, TP53, RAF1, CDK6, BAD, RB1, PRKCB, AKT1, MAPK1, CCND1, KRAS, CDKN2A, CASP9, MAPK3, TGFA, PIK3CA, EGF, PIK3R1	733	56	6879	4.02202	7.91174e-07	1.4385e-08	4.04319e-06
KEGG_PATHWAY	hsa04722:Neurotrophin signaling pathway	37	3.2371	3.60292e-09	HRAS, NFKBIA, FASLG, NFKB1, AKT1, CDC42, BDNF, KRAS, BCL2, RHOA, PIK3CA, SHC1, MAP2K7, PIK3R1, PIK3CG, NTF3, BRAF, RELA, TP53, RAF1, MAPK10, BAD, IRS1, NTRK3, MAPK1, JUN, GSK3B, MAPK14, BAX, NTRK1, MAPK3, NTRK2, MAPK9, MAPK8, NGFR, CRK, NGF	733	120	6879	2.89362	9.18745e-07	1.64062e-08	4.69512e-06
KEGG_PATHWAY	hsa04660:T cell receptor signaling pathway	33	2.88714	4.63455e-09	CSF2, HRAS, TNF, NFKBIA, NFKB1, IL10, MAP3K7, AKT1, FOS, CDC42, KRAS, PAK4, IFNG, RHOA, PIK3CA, PAK1, MAP2K7, CHUK, PIK3R1, PIK3CG, IL4, PTPRC, IL5, RELA, CTLA4, RAF1, MAPK1, CD40LG, JUN, GSK3B, MAPK14, MAPK3, IL2	733	100	6879	3.09696	1.18181e-06	2.07335e-08	6.03948e-06
KEGG_PATHWAY	hsa05160:Hepatitis C	39	3.41207	6.01989e-09	PPARA, HRAS, TNF, CLDN4, LDLR, CLDN3, CXCL8, TLR3, NFKBIA, NFKB1, AKT1, IFNA2, TNFRSF1A, KRAS, PIK3CA, EGF, CHUK, PIK3R1, PPP2R1B, PIK3CG, EGFR, PPP2R1A, BRAF, RELA, RXRA, TP53, RAF1, MAPK10, BAD, STAT3, TYK2, MAPK1, CDKN1A, MAPK14, GSK3B, MAPK3, JAK1, MAPK9, MAPK8	733	133	6879	2.75191	1.53507e-06	2.64668e-08	7.84477e-06
KEGG_PATHWAY	hsa04152:AMPK signaling pathway	37	3.2371	7.51735e-09	HMGCR, STK11, LEPR, PPARG, FOXO1, RPS6KB1, MAP3K7, AKT1, IGF1R, EIF4EBP1, SLC2A4, INS, PIK3CA, CREB3L1, PRKAA1, CCNA2, PIK3R1, PPP2R1B, PIK3CG, PPP2R1A, IRS2, CREB1, STRADA, ADIPOR2, ELAVL1, ADIPOR1, IGF1, SIRT1, PPARGC1A, IRS1, ADIPOQ, LEP, CCND1, CD36, TSC2, RHEB, MTOR	733	123	6879	2.82305	1.91692e-06	3.24903e-08	9.79618e-06
KEGG_PATHWAY	hsa04010:MAPK signaling pathway	58	5.07437	1.85469e-08	HRAS, PDGFA, FGF9, FASLG, NFKB1, TGFB1, MAP3K7, AKT1, CDC42, FOS, BDNF, MAP3K4, IL1B, FAS, PAK1, FGF1, MAP2K7, MYC, FGF2, IL1A, CHUK, EGFR, BRAF, RELA, TP53, PRKCB, MAPK1, ARRB2, ARRB1, JUN, MAPK3, MAPK9, MAPK8, STMN1, NGF, FGFR2, FGFR1, IL1R1, TNF, ELK1, HSPA1A, TNFRSF1A, KRAS, EGF, NTF3, TGFBR1, TGFBR2, NF1, NR4A1, RAF1, MAPK10, DUSP2, NTRK1, MAPK14, NTRK2, CRK, CACNA1A, CACNA1B	733	253	6879	2.15144	4.72944e-06	7.88241e-08	2.41692e-05
KEGG_PATHWAY	hsa05211:Renal cell carcinoma	25	2.18723	2.47101e-08	HRAS, TGFB1, ARNT, AKT1, CDC42, KRAS, PAK4, TGFA, PIK3CA, PAK1, PIK3R1, PIK3CG, BRAF, EPAS1, MET, CREBBP, RAF1, HGF, MAPK1, HIF1A, ETS1, JUN, VEGFA, MAPK3, CRK	733	66	6879	3.55482	6.30106e-06	1.03296e-07	3.22008e-05
KEGG_PATHWAY	hsa04514:Cell adhesion molecules (CAMs)	39	3.41207	4.27047e-08	HLA-DQB1, CADM1, HLA-DRB1, CLDN4, CLDN3, ITGB2, L1CAM, CDH1, CDH2, SDC4, CDH3, ITGB1, VCAM1, ALCAM, ITGAV, HLA-DRB4, HLA-DPB1, ICAM1, PTPRC, SELL, HLA-A, CTLA4, HLA-C, NECTIN3, HLA-B, ITGA4, CD40, HLA-DQA1, HLA-G, NCAM1, SDC1, CD86, ITGA6, CD80, CD34, CD40LG, PECAM1, VCAN, SELE	733	142	6879	2.57749	1.08896e-05	1.7564e-07	5.56503e-05
KEGG_PATHWAY	hsa04380:Osteoclast differentiation	37	3.2371	4.63555e-08	IL1R1, TNF, CSF1, PPARG, NFKBIA, ACP5, NFKB1, ITGB3, TGFB1, MAP3K7, AKT1, FOS, TNFRSF1A, TNFRSF11B, IFNG, PIK3CA, IL1B, FCGR3A, MAP2K7, CHUK, PIK3R1, IL1A, CSF1R, PIK3CG, CREB1, TGFBR1, RELA, TGFBR2, MAPK10, TYK2, MAPK1, JUN, MAPK14, MAPK3, JAK1, MAPK9, MAPK8	733	131	6879	2.65065	1.18206e-05	1.87629e-07	6.04077e-05
KEGG_PATHWAY	hsa05143:African trypanosomiasis	17	1.48731	4.71299e-08	ICAM1, IL6, TNF, IL18, F2RL1, FASLG, IDO1, IL10, PRKCB, TLR9, VCAM1, APOA1, IFNG, IL1B, IL12B, FAS, SELE	733	33	6879	4.83455	1.2018e-05	1.87783e-07	6.14169e-05
KEGG_PATHWAY	hsa04621:NOD-like receptor signaling pathway	22	1.92476	1.00636e-07	CXCL1, IL6, TNF, CCL2, RELA, IL18, CXCL8, NFKBIA, NFKB1, MAPK10, BIRC3, CCL5, BIRC2, MAP3K7, MAPK1, MAPK14, MAPK3, MAPK9, IL1B, MAPK8, CASP1, CHUK	733	56	6879	3.68685	2.56617e-05	3.94801e-07	0.000131142
KEGG_PATHWAY	hsa04520:Adherens junction	25	2.18723	1.24658e-07	EGFR, FGFR1, ACTN4, ERBB2, TGFBR1, CREBBP, MET, TGFBR2, SMAD4, SMAD3, ACTN1, CDH1, SMAD2, NECTIN3, NECTIN4, SNAI2, SNAI1, SRC, CTNNB1, MAP3K7, CDC42, IGF1R, MAPK1, MAPK3, RHOA	733	71	6879	3.30448	3.17872e-05	4.81633e-07	0.000162447
KEGG_PATHWAY	hsa04064:NF-kappa B signaling pathway	28	2.44969	1.53469e-07	TRAF1, IL1R1, TNF, PTGS2, XIAP, CXCL8, NFKBIA, TLR4, NFKB1, BCL2L1, CXCL12, MAP3K7, VCAM1, TNFRSF1A, CCL21, BCL2, IL1B, LTA, CHUK, ICAM1, RELA, CCL19, CD40, BIRC3, BIRC2, TNFSF13B, CD40LG, PLAU	733	87	6879	3.02037	3.91339e-05	5.841e-07	0.000199992
KEGG_PATHWAY	hsa04150:mTOR signaling pathway	22	1.92476	2.02993e-07	PIK3CG, TNF, BRAF, STK11, STRADA, IGF1, RPS6KB1, IRS1, PTEN, PRKCB, AKT1, MAPK1, EIF4EBP1, EIF4E, INS, TSC2, MAPK3, RHEB, PIK3CA, PRKAA1, MTOR, PIK3R1	733	58	6879	3.55972	5.17618e-05	7.61222e-07	0.000264528
KEGG_PATHWAY	hsa04932:Non-alcoholic fatty liver disease (NAFLD)	39	3.41207	2.46226e-07	PPARA, TNF, LEPR, CXCL8, FASLG, NFKB1, COX5A, TGFB1, AKT1, TNFRSF1A, CDC42, INS, IL1B, PIK3CA, PRKAA1, FAS, IL1A, PIK3R1, CEBPA, PIK3CG, IL6, IRS2, RELA, RXRA, CYCS, ADIPOR2, ADIPOR1, IL6R, CYP2E1, MAPK10, IRS1, ADIPOQ, LEP, COX2, JUN, BAX, GSK3B, MAPK9, MAPK8	733	151	6879	2.42387	6.27857e-05	9.09966e-07	0.000320867
KEGG_PATHWAY	hsa05216:Thyroid cancer	15	1.31234	3.56102e-07	HRAS, BRAF, RXRA, PPARG, TP53, CDH1, CTNNB1, TPM3, MAPK1, CCND1, KRAS, NTRK1, PAX8, MAPK3, MYC	733	29	6879	4.85417	9.0802e-05	1.29723e-06	0.000464051
KEGG_PATHWAY	hsa04931:Insulin resistance	31	2.71216	4.79785e-07	PPARA, TNF, NFKBIA, FOXO1, NFKB1, RPS6KB1, PTEN, AKT1, NR1H2, TNFRSF1A, SLC2A4, INS, PIK3CA, CREB3L1, PRKAA1, NOS3, PIK3R1, PIK3CG, IL6, IRS2, CREB1, RELA, MAPK10, PPARGC1A, IRS1, STAT3, CD36, GSK3B, MAPK9, MAPK8, MTOR	733	108	6879	2.69376	0.000122338	1.72317e-06	0.000625226
KEGG_PATHWAY	hsa05221:Acute myeloid leukemia	21	1.83727	5.1277e-07	CEBPA, PIK3CG, HRAS, BRAF, RELA, RAF1, NFKB1, RPS6KB1, BAD, STAT3, AKT1, MAPK1, CCND1, EIF4EBP1, KRAS, MAPK3, PIK3CA, MTOR, MYC, CHUK, PIK3R1	733	56	6879	3.51927	0.000130748	1.81606e-06	0.000668211
KEGG_PATHWAY	hsa04650:Natural killer cell mediated cytotoxicity	33	2.88714	8.22349e-07	CSF2, HRAS, TNF, KLRK1, FASLG, ITGB2, IFNA2, KRAS, IFNG, PIK3CA, SHC1, FAS, PAK1, FCGR3A, KLRD1, PIK3R1, PIK3CG, ICAM1, BRAF, KIR2DS5, RAF1, KIR2DS4, NCR1, PRKCB, TNFRSF10A, MAPK1, TNFSF10, TNFRSF10B, ULBP2, MAPK3, KIR2DL1, KIR2DL3, KIR2DL4	733	122	6879	2.53849	0.000209677	2.87259e-06	0.00107163
KEGG_PATHWAY	hsa00140:Steroid hormone biosynthesis	21	1.83727	9.80354e-07	HSD3B2, CYP3A4, CYP3A5, STS, CYP1B1, CYP11A1, HSD17B2, CYP1A1, HSD17B1, COMT, CYP2E1, CYP1A2, AKR1C3, AKR1C2, CYP17A1, HSD11B1, SRD5A1, SULT1E1, HSD17B7, AKR1C1, CYP19A1	733	58	6879	3.39792	0.000249959	3.37824e-06	0.00127753
KEGG_PATHWAY	hsa04024:cAMP signaling pathway	44	3.84952	3.08153e-06	PPARA, DRD2, NFKBIA, OXTR, NFKB1, EDNRA, AKT1, FOS, BDNF, PDE4A, GRIN2D, RHOA, PIK3CA, CREB3L1, PAK1, PIK3R1, PIK3CG, PTGER2, PTGER3, BRAF, ROCK1, ROCK2, CREB1, RELA, CREBBP, RAF1, MAPK10, BAD, TNNI3, FSHR, SSTR5, MAPK1, AMH, NPY, SSTR1, JUN, MAPK3, MAPK9, ABCC4, GHRL, MAPK8, GHSR, FSHB, F2R	733	198	6879	2.08549	0.000785482	1.04772e-05	0.00401559
KEGG_PATHWAY	hsa05132:Salmonella infection	25	2.18723	3.09857e-06	CXCL1, CSF2, CCL3, IL18, CXCL8, TLR4, NFKB1, CDC42, FOS, IFNG, IL1B, NOS2, CASP1, IL1A, IL6, ROCK1, ROCK2, RELA, MAPK10, MAPK1, MAPK14, JUN, MAPK3, MAPK9, MAPK8	733	83	6879	2.82672	0.000789825	1.03965e-05	0.0040378
KEGG_PATHWAY	hsa05020:Prion diseases	15	1.31234	3.83822e-06	IL6, C9, C5, ELK1, STIP1, SOD1, CCL5, NCAM1, MAPK1, NOTCH1, BAX, MAPK3, IL1B, LAMC1, IL1A	733	34	6879	4.14032	0.000978268	1.27109e-05	0.00500163
KEGG_PATHWAY	hsa04610:Complement and coagulation cascades	22	1.92476	5.24476e-06	PLAT, MBL2, C9, C3, C5, SERPING1, C4BPA, PLG, PLAUR, VWF, F5, FGA, F3, F2, SERPINE1, SERPINC1, SERPINA1, C2, CFI, CPB2, PLAU, F2R	733	69	6879	2.99223	0.00133652	1.71462e-05	0.00683445
KEGG_PATHWAY	hsa04071:Sphingolipid signaling pathway	31	2.71216	5.28316e-06	HRAS, TNF, SGPP2, NFKB1, SGMS1, PTEN, AKT1, TNFRSF1A, KRAS, BCL2, RHOA, PIK3CA, NOS3, PIK3R1, PPP2R1B, PIK3CG, PPP2R1A, ROCK1, ROCK2, RELA, TP53, RAF1, MAPK10, PRKCB, MAPK1, MAPK14, BAX, MAPK3, CTSD, MAPK9, MAPK8	733	120	6879	2.42439	0.0013463	1.70531e-05	0.00688449
KEGG_PATHWAY	hsa05230:Central carbon metabolism in cancer	21	1.83727	5.60068e-06	EGFR, PIK3CG, FGFR2, FGFR1, HRAS, ERBB2, MET, TP53, RAF1, PTEN, NTRK3, AKT1, MAPK1, HIF1A, KRAS, NTRK1, MAPK3, PIK3CA, MTOR, MYC, PIK3R1	733	64	6879	3.07936	0.00142716	1.78521e-05	0.00729824
KEGG_PATHWAY	hsa05134:Legionellosis	19	1.66229	5.93952e-06	CXCL1, IL6, TNF, C3, RELA, IL18, CYCS, TLR2, CXCL8, NFKBIA, NFKB1, TLR4, HSPA1A, ITGB2, CASP9, IL1B, HSPD1, IL12B, CASP1	733	54	6879	3.30203	0.00151344	1.86984e-05	0.00773976
KEGG_PATHWAY	hsa04810:Regulation of actin cytoskeleton	45	3.93701	6.39769e-06	FGFR2, FGFR1, HRAS, PDGFA, FGF9, ITGB2, ITGB3, ITGB1, SRC, CDC42, PTK2, EZR, KRAS, INS, PAK4, ITGAV, RHOA, PIK3CA, PAK1, EGF, FGF1, FGF2, PIK3R1, APC, FN1, EGFR, PIK3CG, ROCK1, BRAF, ACTN4, LIMK1, ROCK2, ITGA2, ACTN1, RAF1, ITGA3, ITGA4, MAPK1, ITGA6, ITGA5, CFL1, F2, MAPK3, CRK, F2R	733	210	6879	2.01101	0.00163009	1.98951e-05	0.00833678
KEGG_PATHWAY	hsa04612:Antigen processing and presentation	23	2.01225	7.80916e-06	HLA-DQB1, TNF, HLA-DRB1, KIR2DS5, CREB1, HLA-A, HLA-C, KIR2DS4, HSPA1A, HLA-B, NFYA, HLA-DQA1, HLA-G, IFNG, HLA-DRB4, KIR2DL1, HLA-DPB1, CTSB, KIR2DL3, KLRD1, KLRC1, KIR3DL1, KIR2DL4	733	76	6879	2.84011	0.00198936	2.39918e-05	0.010176
KEGG_PATHWAY	hsa04370:VEGF signaling pathway	20	1.74978	1.01157e-05	PIK3CG, HRAS, PTGS2, RAF1, BAD, SRC, KDR, PRKCB, AKT1, CDC42, MAPK1, PTK2, KRAS, CASP9, MAPK14, VEGFA, MAPK3, PIK3CA, NOS3, PIK3R1	733	61	6879	3.07696	0.00257618	3.07079e-05	0.0131813
KEGG_PATHWAY	hsa04912:GnRH signaling pathway	25	2.18723	1.76039e-05	CGA, HRAS, ELK1, GNRHR, MMP2, SRC, CDC42, KRAS, MAP3K4, MAP2K7, EGFR, GNRH1, GNRH2, RAF1, MAPK10, MMP14, PRKCB, MAPK1, MAPK14, JUN, MAPK3, MAPK9, MAPK8, FSHB, LHB	733	91	6879	2.57822	0.00447898	5.28109e-05	0.022938
KEGG_PATHWAY	hsa04930:Type II diabetes mellitus	17	1.48731	1.95536e-05	PIK3CG, IRS2, TNF, MAPK10, ADIPOQ, IRS1, MAPK1, SLC2A4, INS, MAPK3, MAPK9, PIK3CA, MAPK8, MTOR, CACNA1A, PIK3R1, CACNA1B	733	48	6879	3.32376	0.0049738	5.79775e-05	0.0254781
KEGG_PATHWAY	hsa04512:ECM-receptor interaction	24	2.09974	2.5183e-05	IBSP, TNC, ITGA2, ITGA3, ITGA4, ITGB3, SDC4, ITGB1, LAMA1, VWF, SDC1, CD36, ITGA6, CD44, LAMC3, ITGA5, ITGAV, LAMC2, COL1A1, LAMC1, THBS1, LAMB1, SPP1, FN1	733	87	6879	2.58889	0.00640118	7.38105e-05	0.0328121
KEGG_PATHWAY	hsa04915:Estrogen signaling pathway	26	2.27472	2.65818e-05	EGFR, PIK3CG, OPRM1, HRAS, FKBP5, CREB1, MMP9, FKBP4, ESR1, RAF1, HSPA1A, GPER1, ESR2, MMP2, SRC, AKT1, FOS, MAPK1, KRAS, JUN, MAPK3, CREB3L1, PIK3CA, NOS3, SHC1, PIK3R1	733	99	6879	2.46467	0.00675554	7.7025e-05	0.0346344
KEGG_PATHWAY	hsa05310:Asthma	13	1.13736	2.71522e-05	HLA-DQB1, IL4, TNF, IL5, HLA-DRB1, IL13, CD40, HLA-DQA1, IL10, CCL11, CD40LG, HLA-DRB4, HLA-DPB1	733	30	6879	4.06671	0.00689999	7.77937e-05	0.0353774
KEGG_PATHWAY	hsa04110:Cell cycle	30	2.62467	2.98162e-05	TTK, TGFB1, CCNE1, MCM7, CDKN2A, CDKN2B, CCNA2, MYC, CDK1, CREBBP, TP53, SKP2, SMAD4, SMAD3, CDK6, SMAD2, RB1, MCM2, CDC25A, CCNB1, CCND1, CDKN1A, CDKN1B, HDAC2, HDAC1, PLK1, GSK3B, YWHAQ, PCNA, MDM2	733	124	6879	2.2705	0.00757442	8.4477e-05	0.0388478
KEGG_PATHWAY	hsa04115:p53 signaling pathway	20	1.74978	4.43589e-05	CDK1, CYCS, TP53, IGF1, CDK6, PTEN, CCNB1, CCNE1, CCND1, CDKN1A, CDKN2A, CASP9, CD82, BAX, SERPINE1, TSC2, MDM2, FAS, THBS1, IGFBP3	733	67	6879	2.80141	0.011248	0.000124297	0.0577905
KEGG_PATHWAY	hsa05120:Epithelial cell signaling in Helicobacter pylori infection	20	1.74978	4.43589e-05	EGFR, ADAM10, RELA, MET, CXCR1, CXCL8, NFKBIA, CXCR2, NFKB1, MAPK10, CCL5, SRC, CDC42, JUN, MAPK14, ADAM17, MAPK9, MAPK8, PAK1, CHUK	733	67	6879	2.80141	0.011248	0.000124297	0.0577905
KEGG_PATHWAY	hsa05416:Viral myocarditis	18	1.5748	5.50652e-05	HLA-DQB1, ICAM1, HLA-DRB1, CYCS, HLA-A, HLA-C, ITGB2, HLA-B, CD40, HLA-DQA1, HLA-G, CCND1, CD86, CASP9, CD80, CD40LG, HLA-DRB4, HLA-DPB1	733	57	6879	2.9636	0.0139439	0.000152619	0.071734
KEGG_PATHWAY	hsa04664:Fc epsilon RI signaling pathway	20	1.74978	5.55444e-05	IL4, PIK3CG, CSF2, HRAS, TNF, IL5, RAF1, IL13, MAPK10, PRKCB, AKT1, MAPK1, KRAS, MAPK14, MAPK3, MAPK9, PIK3CA, MAPK8, MAP2K7, PIK3R1	733	68	6879	2.76021	0.0140644	0.000152292	0.072358
KEGG_PATHWAY	hsa05131:Shigellosis	19	1.66229	7.90143e-05	ROCK1, ROCK2, RELA, CXCL8, NFKBIA, NFKB1, MAPK10, ITGB1, SRC, CDC42, MAPK1, CD44, ITGA5, MAPK14, MAPK3, MAPK9, MAPK8, CRK, CHUK	733	64	6879	2.78609	0.0199478	0.000214333	0.102918
KEGG_PATHWAY	hsa04390:Hippo signaling pathway	33	2.88714	9.30385e-05	SOX2, ITGB2, CDH1, TGFB1, CTNNB1, WNT2, WNT4, SERPINE1, YAP1, FGF1, MYC, DLG2, APC, PPP2R1B, PPP2R1A, BMP2, TGFBR1, TGFBR2, SMAD4, SMAD3, SMAD2, BIRC5, SNAI2, AFP, AMH, CCND1, ID2, ID1, GSK3B, YWHAQ, BMPR1B, WNT7A, BMP6	733	151	6879	2.05097	0.0234467	0.000249715	0.121175
KEGG_PATHWAY	hsa04910:Insulin signaling pathway	31	2.71216	9.40262e-05	HRAS, FOXO1, ELK1, RPS6KB1, AKT1, EIF4EBP1, KRAS, SLC2A4, INS, PIK3CA, PRKAA1, SHC1, PIK3R1, PIK3CG, IRS2, BRAF, RAF1, MAPK10, BAD, PPARGC1A, IRS1, MAPK1, EIF4E, GSK3B, TSC2, MAPK3, MAPK9, RHEB, MAPK8, MTOR, CRK	733	138	6879	2.10816	0.0236926	0.000249738	0.12246
KEGG_PATHWAY	hsa05150:Staphylococcus aureus infection	17	1.48731	9.91224e-05	HLA-DQB1, ICAM1, MBL2, HLA-DRB1, C3, C5, FPR1, ITGB2, FPR2, IL10, HLA-DQA1, PLG, HLA-DRB4, C2, CFI, HLA-DPB1, FCGR3A	733	54	6879	2.95445	0.0249607	0.000260559	0.129094
KEGG_PATHWAY	hsa04670:Leukocyte transendothelial migration	27	2.3622	0.000138709	CLDN4, CLDN3, MMP9, ITGB2, CXCL12, ITGB1, MMP2, CTNNB1, VCAM1, CDC42, PTK2, EZR, CXCR4, RHOA, PIK3CA, PIK3R1, PIK3CG, ICAM1, ROCK1, ACTN4, ROCK2, ACTN1, ITGA4, THY1, PRKCB, MAPK14, PECAM1	733	115	6879	2.20337	0.0347548	0.000360886	0.180606
KEGG_PATHWAY	hsa05014:Amyotrophic lateral sclerosis (ALS)	16	1.39983	0.000139432	TNF, NOS1, CYCS, TP53, BAD, BCL2L1, SOD1, TNFRSF1A, TNFRSF1B, CASP9, BAX, MAPK14, BCL2, GRIN2D, CAT, CASP1	733	50	6879	3.00311	0.0349328	0.000359103	0.181547
