# Supplementary material for: Modular Characteristics and Mechanism of Action of Herbs for Endometriosis Treatment in Chinese Medicine: A Data Mining and Network Pharmacology–Based Identification
Source: Front Pharmacol. 2020 Mar 6;11:147. doi: 10.3389/fphar.2020.00147 (PMC7069061; doi:10.3389/fphar.2020.00147)
Supplement: Supplementary Table 4 — The major compounds and targets from of major Chinese herbs for endometriosis treatment. [file Table_4.xlsx]

## Sheet: Sparganium stoloniferum
Chinese herb	Molecule Name	Target Name	TARGET
Sparganium stoloniferum (Buch.-Ham. ex Graebn.)	γ-elemene	Muscarinic acetylcholine receptor M2	CHRM2
Sparganium stoloniferum (Buch.-Ham. ex Graebn.)	vanillic acid	Amine oxidase [flavin-containing] A	MAOA
Sparganium stoloniferum (Buch.-Ham. ex Graebn.)	thymol	Muscarinic acetylcholine receptor M2	CHRM2
Sparganium stoloniferum (Buch.-Ham. ex Graebn.)	tetrahydroprotopapaverine	Muscarinic acetylcholine receptor M4	CHRM4
Sparganium stoloniferum (Buch.-Ham. ex Graebn.)	tetrahydroprotopapaverine	Potassium voltage-gated channel subfamily H member 2	KCNA4
Sparganium stoloniferum (Buch.-Ham. ex Graebn.)	Tetrahydrocorysamine	Muscarinic acetylcholine receptor M4	CHRM4
Sparganium stoloniferum (Buch.-Ham. ex Graebn.)	tanshinaldehyde	5-hydroxytryptamine 2A receptor	HTR2A
Sparganium stoloniferum (Buch.-Ham. ex Graebn.)	stylopine	Muscarinic acetylcholine receptor M4	CHRM4
Sparganium stoloniferum (Buch.-Ham. ex Graebn.)	Stigmasterol	Alcohol dehydrogenase 1C	ADH1C
Sparganium stoloniferum (Buch.-Ham. ex Graebn.)	Stigmasterol	Alpha-1A adrenergic receptor	ADRA1A
Sparganium stoloniferum (Buch.-Ham. ex Graebn.)	Stigmasterol	Alpha-1B adrenergic receptor	ADRA1B
Sparganium stoloniferum (Buch.-Ham. ex Graebn.)	Stigmasterol	Alpha-2A adrenergic receptor	ADRA2A
Sparganium stoloniferum (Buch.-Ham. ex Graebn.)	Stigmasterol	Beta-1 adrenergic receptor	ADRB1
Sparganium stoloniferum (Buch.-Ham. ex Graebn.)	Stigmasterol	Sodium channel protein type 5 subunit alpha	ADRB1
Sparganium stoloniferum (Buch.-Ham. ex Graebn.)	Stigmasterol	Beta-2 adrenergic receptor	ADRB2
Sparganium stoloniferum (Buch.-Ham. ex Graebn.)	Stigmasterol	Aldose reductase	AKR1B1
Sparganium stoloniferum (Buch.-Ham. ex Graebn.)	Stigmasterol	5-hydroxytryptamine 2A receptor	HTR2A
Sparganium stoloniferum (Buch.-Ham. ex Graebn.)	Stigmasterol	Prostaglandin G/H synthase 1	PTGS1
Sparganium stoloniferum (Buch.-Ham. ex Graebn.)	Spallidamine	Glycogen synthase kinase-3 beta	GSK3B
Sparganium stoloniferum (Buch.-Ham. ex Graebn.)	Spallidamine	Proto-oncogene serine/threonine-protein kinase Pim-1	PIM1
Sparganium stoloniferum (Buch.-Ham. ex Graebn.)	Sitogluside	Prostaglandin G/H synthase 1	PTGS1
Sparganium stoloniferum (Buch.-Ham. ex Graebn.)	salviolone	Dopamine D1 receptor	DRD1
Sparganium stoloniferum (Buch.-Ham. ex Graebn.)	salviolone	5-hydroxytryptamine 2A receptor	HTR2A
Sparganium stoloniferum (Buch.-Ham. ex Graebn.)	salicylic acid	Trypsin-3	PRSS3
Sparganium stoloniferum (Buch.-Ham. ex Graebn.)	rutin	Arachidonate 5-lipoxygenase	ALOX5
Sparganium stoloniferum (Buch.-Ham. ex Graebn.)	rutin	Integrin beta-2	ITGB2
Sparganium stoloniferum (Buch.-Ham. ex Graebn.)	rutin	Superoxide dismutase [Cu-Zn]	SOD1
Sparganium stoloniferum (Buch.-Ham. ex Graebn.)	Ricineic acid	Neutrophil collagenase	MMP8
Sparganium stoloniferum (Buch.-Ham. ex Graebn.)	Rhamnocitrin	Dipeptidyl peptidase IV	DPP4
Sparganium stoloniferum (Buch.-Ham. ex Graebn.)	Rhamnocitrin	Glycogen synthase kinase-3 beta	GSK3B
Sparganium stoloniferum (Buch.-Ham. ex Graebn.)	Rhamnocitrin	Nitric oxide synthase, inducible	NOS2
Sparganium stoloniferum (Buch.-Ham. ex Graebn.)	Rhamnocitrin	Trypsin-1	PRSS1
Sparganium stoloniferum (Buch.-Ham. ex Graebn.)	RAM	Glutamate receptor, ionotropic kainate 2	GRIK2
Sparganium stoloniferum (Buch.-Ham. ex Graebn.)	quercetin	Caspase-8	CASP8
Sparganium stoloniferum (Buch.-Ham. ex Graebn.)	quercetin	CD40 ligand	CD40LG
Sparganium stoloniferum (Buch.-Ham. ex Graebn.)	quercetin	Cytochrome P450 1A1	CYP1A1
Sparganium stoloniferum (Buch.-Ham. ex Graebn.)	quercetin	Dipeptidyl peptidase IV	DPP4
Sparganium stoloniferum (Buch.-Ham. ex Graebn.)	quercetin	Interferon regulatory factor 1	IRF1
Sparganium stoloniferum (Buch.-Ham. ex Graebn.)	quercetin	Potassium voltage-gated channel subfamily H member 2	KCNA4
Sparganium stoloniferum (Buch.-Ham. ex Graebn.)	quercetin	72 kDa type IV collagenase	MMP2
Sparganium stoloniferum (Buch.-Ham. ex Graebn.)	quercetin	Puromycin-sensitive aminopeptidase	NPEPPS
Sparganium stoloniferum (Buch.-Ham. ex Graebn.)	quercetin	NADPH--cytochrome P450 reductase	POR
Sparganium stoloniferum (Buch.-Ham. ex Graebn.)	quercetin	Peroxisome proliferator-activated receptor delta	PPARD
Sparganium stoloniferum (Buch.-Ham. ex Graebn.)	quercetin	E-selectin	SELE
Sparganium stoloniferum (Buch.-Ham. ex Graebn.)	quercetin	E-selectin	SELE
Sparganium stoloniferum (Buch.-Ham. ex Graebn.)	quercetin	Superoxide dismutase [Cu-Zn]	SOD1
Sparganium stoloniferum (Buch.-Ham. ex Graebn.)	przewalskin c	Muscarinic acetylcholine receptor M1	CHRM1
Sparganium stoloniferum (Buch.-Ham. ex Graebn.)	protocatechuic acid	Prostaglandin G/H synthase 2	PTGS2
Sparganium stoloniferum (Buch.-Ham. ex Graebn.)	protocatechualdehyde	Gamma-aminobutyric-acid receptor subunit alpha-6	GABRA6
Sparganium stoloniferum (Buch.-Ham. ex Graebn.)	potassium salvianolate d	Thrombin	F2
Sparganium stoloniferum (Buch.-Ham. ex Graebn.)	potassium salvianolate d	Heat shock protein HSP 90	HSP90AB1
Sparganium stoloniferum (Buch.-Ham. ex Graebn.)	peonidin	Prostaglandin G/H synthase 1	PTGS1
Sparganium stoloniferum (Buch.-Ham. ex Graebn.)	palmitic acid	Prostaglandin G/H synthase 1	PTGS1
Sparganium stoloniferum (Buch.-Ham. ex Graebn.)	palmatine	Proto-oncogene serine/threonine-protein kinase Pim-1	PIM1
Sparganium stoloniferum (Buch.-Ham. ex Graebn.)	o-Thymol	Muscarinic acetylcholine receptor M2	CHRM2
Sparganium stoloniferum (Buch.-Ham. ex Graebn.)	oleic acid	Alpha-1B adrenergic receptor	ADRA1B
Sparganium stoloniferum (Buch.-Ham. ex Graebn.)	oleic acid	Alpha-1D adrenergic receptor	ADRA1D
Sparganium stoloniferum (Buch.-Ham. ex Graebn.)	oleic acid	Sodium channel protein type 5 subunit alpha	ADRB1
Sparganium stoloniferum (Buch.-Ham. ex Graebn.)	oleic acid	Beta-2 adrenergic receptor	ADRB2
Sparganium stoloniferum (Buch.-Ham. ex Graebn.)	oleic acid	Endothelin-1	EDN1
Sparganium stoloniferum (Buch.-Ham. ex Graebn.)	oleic acid	Receptor tyrosine-protein kinase erbB-2	ERBB2
Sparganium stoloniferum (Buch.-Ham. ex Graebn.)	oleic acid	Urokinase-type plasminogen activator	PLAU
Sparganium stoloniferum (Buch.-Ham. ex Graebn.)	oleic acid	Superoxide dismutase [Cu-Zn]	SOD1
Sparganium stoloniferum (Buch.-Ham. ex Graebn.)	neocryptotanshinone	Neuronal acetylcholine receptor protein, alpha-7 chain	CHRNA7
Sparganium stoloniferum (Buch.-Ham. ex Graebn.)	neocryptotanshinone	Ig gamma-1 chain C region	IGHG1
Sparganium stoloniferum (Buch.-Ham. ex Graebn.)	neocryptotanshinone	DNA topoisomerase II	TOP2A
Sparganium stoloniferum (Buch.-Ham. ex Graebn.)	Nantenin	DNA topoisomerase II	TOP2A
Sparganium stoloniferum (Buch.-Ham. ex Graebn.)	Myricanone	Cell division protein kinase 2	CDK13
Sparganium stoloniferum (Buch.-Ham. ex Graebn.)	Mucronulatol	Dipeptidyl peptidase IV	DPP4
Sparganium stoloniferum (Buch.-Ham. ex Graebn.)	Mucronulatol	Nitric oxide synthase, inducible	NOS2
Sparganium stoloniferum (Buch.-Ham. ex Graebn.)	miltionone Ⅰ	Ig gamma-1 chain C region	IGHG1
Sparganium stoloniferum (Buch.-Ham. ex Graebn.)	Methyleugenol	cAMP-dependent protein kinase inhibitor alpha	PKIA
Sparganium stoloniferum (Buch.-Ham. ex Graebn.)	methyl-[2-(3,4,6,7-tetramethoxy-1-phenanthryl)ethyl]amine	DNA topoisomerase II	TOP2A
Sparganium stoloniferum (Buch.-Ham. ex Graebn.)	luteolin	Mitogen-activated protein kinase 1	MAPK1
Sparganium stoloniferum (Buch.-Ham. ex Graebn.)	luteolin	72 kDa type IV collagenase	MMP2
Sparganium stoloniferum (Buch.-Ham. ex Graebn.)	linolenic acid	Hepatocyte nuclear factor 4-alpha	HNF4A
Sparganium stoloniferum (Buch.-Ham. ex Graebn.)	Linoleic	Alpha-2A adrenergic receptor	ADRA2A
Sparganium stoloniferum (Buch.-Ham. ex Graebn.)	Linoleic	Alpha-2B adrenergic receptor	ADRA2B
Sparganium stoloniferum (Buch.-Ham. ex Graebn.)	Linoleic	Beta-1 adrenergic receptor	ADRB1
Sparganium stoloniferum (Buch.-Ham. ex Graebn.)	Linoleic	Beta-2 adrenergic receptor	ADRB2
Sparganium stoloniferum (Buch.-Ham. ex Graebn.)	leonticine	Heat shock protein HSP 90	HSP90AB1
Sparganium stoloniferum (Buch.-Ham. ex Graebn.)	kaempferol	Cytochrome P450 1A1	CYP1A1
Sparganium stoloniferum (Buch.-Ham. ex Graebn.)	kaempferol	26S proteasome non-ATPase regulatory subunit 3	PSMD3
Sparganium stoloniferum (Buch.-Ham. ex Graebn.)	kaempferol	E-selectin	SELE
Sparganium stoloniferum (Buch.-Ham. ex Graebn.)	Jaranol	Dipeptidyl peptidase IV	DPP4
Sparganium stoloniferum (Buch.-Ham. ex Graebn.)	Jaranol	Nitric oxide synthase, inducible	NOS2
Sparganium stoloniferum (Buch.-Ham. ex Graebn.)	Isotanshinone II	Gamma-aminobutyric acid receptor subunit alpha-1	GABRA1
Sparganium stoloniferum (Buch.-Ham. ex Graebn.)	isorhamnetin	Nitric oxide synthase, inducible	NOS2
Sparganium stoloniferum (Buch.-Ham. ex Graebn.)	isocurcumenol	Glutamate receptor, ionotropic kainate 2	GRIK2
Sparganium stoloniferum (Buch.-Ham. ex Graebn.)	isocryptotanshi-none	Gamma-aminobutyric acid receptor subunit alpha-1	GABRA1
Sparganium stoloniferum (Buch.-Ham. ex Graebn.)	hederagenin	Alcohol dehydrogenase 1B	ADH1B
Sparganium stoloniferum (Buch.-Ham. ex Graebn.)	hederagenin	Alcohol dehydrogenase 1C	ADH1C
Sparganium stoloniferum (Buch.-Ham. ex Graebn.)	hederagenin	Alpha-1B adrenergic receptor	ADRA1B
Sparganium stoloniferum (Buch.-Ham. ex Graebn.)	hederagenin	Sodium channel protein type 5 subunit alpha	ADRB1
Sparganium stoloniferum (Buch.-Ham. ex Graebn.)	Gweicurculactone	Mineralocorticoid receptor	NR3C2
Sparganium stoloniferum (Buch.-Ham. ex Graebn.)	gibberellin 7	CGMP-inhibited 3',5'-cyclic phosphodiesterase A	PDE3A
Sparganium stoloniferum (Buch.-Ham. ex Graebn.)	geraniol	G1/S-specific cyclin-D1	CCND1
Sparganium stoloniferum (Buch.-Ham. ex Graebn.)	Fumarine	Muscarinic acetylcholine receptor M4	CHRM4
Sparganium stoloniferum (Buch.-Ham. ex Graebn.)	formononetin	Acetylcholinesterase	ACHE
Sparganium stoloniferum (Buch.-Ham. ex Graebn.)	formononetin	Alpha-1A adrenergic receptor	ADRA1A
Sparganium stoloniferum (Buch.-Ham. ex Graebn.)	formononetin	Beta-2 adrenergic receptor	ADRB2
Sparganium stoloniferum (Buch.-Ham. ex Graebn.)	formononetin	Androgen receptor	AR
Sparganium stoloniferum (Buch.-Ham. ex Graebn.)	formononetin	ATP synthase subunit beta, mitochondrial	ATP5F1B
Sparganium stoloniferum (Buch.-Ham. ex Graebn.)	formononetin	Cyclin-A2	CCNA2
Sparganium stoloniferum (Buch.-Ham. ex Graebn.)	formononetin	Cell division protein kinase 2	CDK13
Sparganium stoloniferum (Buch.-Ham. ex Graebn.)	formononetin	Glycogen synthase kinase-3 beta	GSK3B
Sparganium stoloniferum (Buch.-Ham. ex Graebn.)	formononetin	Nitric oxide synthase, inducible	NOS2
Sparganium stoloniferum (Buch.-Ham. ex Graebn.)	formononetin	Peroxisome proliferator-activated receptor gamma	PPARG
Sparganium stoloniferum (Buch.-Ham. ex Graebn.)	formononetin	Trypsin-1	PRSS1
Sparganium stoloniferum (Buch.-Ham. ex Graebn.)	farnesol	Prostaglandin G/H synthase 2	PTGS2
Sparganium stoloniferum (Buch.-Ham. ex Graebn.)	farnesol	Toll-like receptor 2	TLR2
Sparganium stoloniferum (Buch.-Ham. ex Graebn.)	farnesol	Toll-like receptor 4	TLR4
Sparganium stoloniferum (Buch.-Ham. ex Graebn.)	Fagarine I	mRNA of PKA Catalytic Subunit C-alpha	PRKACA
Sparganium stoloniferum (Buch.-Ham. ex Graebn.)	eugenol	Muscarinic acetylcholine receptor M2	CHRM2
Sparganium stoloniferum (Buch.-Ham. ex Graebn.)	eugenol	Prostaglandin G/H synthase 2	PTGS2
Sparganium stoloniferum (Buch.-Ham. ex Graebn.)	eugenol	Short transient receptor potential channel 3	TRPC3
Sparganium stoloniferum (Buch.-Ham. ex Graebn.)	Epibetulinic acid	Alcohol dehydrogenase 1A	ADH1A
Sparganium stoloniferum (Buch.-Ham. ex Graebn.)	Epibetulinic acid	Alcohol dehydrogenase 1B	ADH1B
Sparganium stoloniferum (Buch.-Ham. ex Graebn.)	Epibetulinic acid	Alcohol dehydrogenase 1C	ADH1C
Sparganium stoloniferum (Buch.-Ham. ex Graebn.)	dihydrotanshinoneⅠ	Phosphatidylinositol-4,5-bisphosphate 3-kinase catalytic subunit, gamma isoform	PIK3CG
Sparganium stoloniferum (Buch.-Ham. ex Graebn.)	dihydrotanshinlactone	Phosphatidylinositol-4,5-bisphosphate 3-kinase catalytic subunit, gamma isoform	PIK3CG
Sparganium stoloniferum (Buch.-Ham. ex Graebn.)	dihydrotanshinlactone	Prostaglandin G/H synthase 1	PTGS1
Sparganium stoloniferum (Buch.-Ham. ex Graebn.)	Dihydrosanguinarine	Cyclin-A2	CCNA2
Sparganium stoloniferum (Buch.-Ham. ex Graebn.)	dihydroisotanshinoneⅠ	Phosphatidylinositol-4,5-bisphosphate 3-kinase catalytic subunit, gamma isoform	PIK3CG
Sparganium stoloniferum (Buch.-Ham. ex Graebn.)	dihydroisotanshinoneⅠ	mRNA of PKA Catalytic Subunit C-alpha	PRKACA
Sparganium stoloniferum (Buch.-Ham. ex Graebn.)	dihydroisotanshinoneⅠ	Prostaglandin G/H synthase 1	PTGS1
Sparganium stoloniferum (Buch.-Ham. ex Graebn.)	dihydroisotanshinoneⅠ	Retinoic acid receptor RXR-alpha	RXRA
Sparganium stoloniferum (Buch.-Ham. ex Graebn.)	Dihydrochelerythrine	Cyclin-A2	CCNA2
Sparganium stoloniferum (Buch.-Ham. ex Graebn.)	Dihydrochelerythrine	Heat shock protein HSP 90	HSP90AB1
Sparganium stoloniferum (Buch.-Ham. ex Graebn.)	demethylcorydalmatine	Mu-type opioid receptor	OPRM1
Sparganium stoloniferum (Buch.-Ham. ex Graebn.)	Dehydromiltirone	Sodium-dependent dopamine transporter	SLC6A2
Sparganium stoloniferum (Buch.-Ham. ex Graebn.)	dehydrocostus lactone	Acetylcholinesterase	ACHE
Sparganium stoloniferum (Buch.-Ham. ex Graebn.)	dehydrocostus lactone	Bcl-2 homologous antagonist/killer	BAK1
Sparganium stoloniferum (Buch.-Ham. ex Graebn.)	dehydrocostus lactone	Apoptosis regulator BAX	BAX
Sparganium stoloniferum (Buch.-Ham. ex Graebn.)	dehydrocostus lactone	Bcl-2-like protein 1	BCL2L1
Sparganium stoloniferum (Buch.-Ham. ex Graebn.)	dehydrocostus lactone	BH3-interacting domain death agonist	BID
Sparganium stoloniferum (Buch.-Ham. ex Graebn.)	dehydrocostus lactone	Bcl-2-interacting killer	BIK
Sparganium stoloniferum (Buch.-Ham. ex Graebn.)	dehydrocostus lactone	Bcl-2-modifying factor	BMF
Sparganium stoloniferum (Buch.-Ham. ex Graebn.)	dehydrocostus lactone	Bcl-2-related ovarian killer protein	BOK
Sparganium stoloniferum (Buch.-Ham. ex Graebn.)	dehydrocostus lactone	Caspase-8	CASP8
Sparganium stoloniferum (Buch.-Ham. ex Graebn.)	dehydrocostus lactone	Gamma-aminobutyric-acid receptor alpha-5 subunit	GABRA5
Sparganium stoloniferum (Buch.-Ham. ex Graebn.)	dehydrocostus lactone	Trypsin-1	PRSS1
Sparganium stoloniferum (Buch.-Ham. ex Graebn.)	Dehydrocorydalmine	Calcium-activated potassium channel subunit alpha 1	KCNMA1
Sparganium stoloniferum (Buch.-Ham. ex Graebn.)	dan-shexinkum d	Serine/threonine-protein kinase Chk1	CHEK1
Sparganium stoloniferum (Buch.-Ham. ex Graebn.)	dan-shexinkum a	Cell division protein kinase 2	CDK13
Sparganium stoloniferum (Buch.-Ham. ex Graebn.)	danshensu	Metalloproteinase inhibitor 1	TIMP1
Sparganium stoloniferum (Buch.-Ham. ex Graebn.)	Danshenol B	Mu-type opioid receptor	OPRM1
Sparganium stoloniferum (Buch.-Ham. ex Graebn.)	Danshenol A	Phosphatidylinositol-4,5-bisphosphate 3-kinase catalytic subunit, gamma isoform	PIK3CG
Sparganium stoloniferum (Buch.-Ham. ex Graebn.)	daidzein	Growth hormone receptor	GHRHR
Sparganium stoloniferum (Buch.-Ham. ex Graebn.)	daidzein	Nitric oxide synthase, inducible	NOS2
Sparganium stoloniferum (Buch.-Ham. ex Graebn.)	daidzein	Vascular endothelial growth factor A	VEGFA
Sparganium stoloniferum (Buch.-Ham. ex Graebn.)	Corydine	Coagulation factor Xa	F10
Sparganium stoloniferum (Buch.-Ham. ex Graebn.)	Corydine	Potassium voltage-gated channel subfamily H member 2	KCNA4
Sparganium stoloniferum (Buch.-Ham. ex Graebn.)	Corydine	Calcium-activated potassium channel subunit alpha 1	KCNMA1
Sparganium stoloniferum (Buch.-Ham. ex Graebn.)	CORYDALINE	Sodium-dependent dopamine transporter	SLC6A2
Sparganium stoloniferum (Buch.-Ham. ex Graebn.)	columbamine	Nitric-oxide synthase, endothelial	NOS3
Sparganium stoloniferum (Buch.-Ham. ex Graebn.)	cinnamic acid	Prostaglandin G/H synthase 2	PTGS2
Sparganium stoloniferum (Buch.-Ham. ex Graebn.)	cinnamaldehyde	Interferon regulatory factor 3	IRF3
Sparganium stoloniferum (Buch.-Ham. ex Graebn.)	Cedrene	Gamma-aminobutyric-acid receptor subunit alpha-6	GABRA6
Sparganium stoloniferum (Buch.-Ham. ex Graebn.)	Calycosin	Heat shock protein HSP 90	HSP90AB1
Sparganium stoloniferum (Buch.-Ham. ex Graebn.)	Calycosin	Nitric oxide synthase, inducible	NOS2
Sparganium stoloniferum (Buch.-Ham. ex Graebn.)	calarene	Muscarinic acetylcholine receptor M1	CHRM1
Sparganium stoloniferum (Buch.-Ham. ex Graebn.)	caffeic acid	Cytochrome P450 1A1	CYP1A1
Sparganium stoloniferum (Buch.-Ham. ex Graebn.)	caffeic acid	P-selectin	SELP
Sparganium stoloniferum (Buch.-Ham. ex Graebn.)	bicuculline	mRNA of PKA Catalytic Subunit C-alpha	PRKACA
Sparganium stoloniferum (Buch.-Ham. ex Graebn.)	beta-sitosterol	Alpha-1A adrenergic receptor	ADRA1A
Sparganium stoloniferum (Buch.-Ham. ex Graebn.)	beta-sitosterol	Alpha-1B adrenergic receptor	ADRA1B
Sparganium stoloniferum (Buch.-Ham. ex Graebn.)	beta-sitosterol	Sodium channel protein type 5 subunit alpha	ADRB1
Sparganium stoloniferum (Buch.-Ham. ex Graebn.)	beta-sitosterol	Beta-2 adrenergic receptor	ADRB2
Sparganium stoloniferum (Buch.-Ham. ex Graebn.)	beta-sitosterol	Apoptosis regulator BAX	BAX
Sparganium stoloniferum (Buch.-Ham. ex Graebn.)	beta-sitosterol	Apoptosis regulator Bcl-2	BCL2
Sparganium stoloniferum (Buch.-Ham. ex Graebn.)	beta-sitosterol	Muscarinic acetylcholine receptor M2	CHRM2
Sparganium stoloniferum (Buch.-Ham. ex Graebn.)	beta-sitosterol	Gamma-aminobutyric acid receptor subunit alpha-1	GABRA1
Sparganium stoloniferum (Buch.-Ham. ex Graebn.)	beta-sitosterol	Nuclear receptor coactivator 2	NCOA2
Sparganium stoloniferum (Buch.-Ham. ex Graebn.)	beta-sitosterol	Prostaglandin G/H synthase 1	PTGS1
Sparganium stoloniferum (Buch.-Ham. ex Graebn.)	beta-Selinene	Muscarinic acetylcholine receptor M3	CHRM3
Sparganium stoloniferum (Buch.-Ham. ex Graebn.)	beta-elemene	Muscarinic acetylcholine receptor M3	CHRM3
Sparganium stoloniferum (Buch.-Ham. ex Graebn.)	beta-caryophyllene	Muscarinic acetylcholine receptor M3	CHRM3
Sparganium stoloniferum (Buch.-Ham. ex Graebn.)	Apocynin	Muscarinic acetylcholine receptor M2	CHRM2
Sparganium stoloniferum (Buch.-Ham. ex Graebn.)	Apocynin	Prostaglandin G/H synthase 2	PTGS2
Sparganium stoloniferum (Buch.-Ham. ex Graebn.)	anethole	Amine oxidase [flavin-containing] B	MAOB
Sparganium stoloniferum (Buch.-Ham. ex Graebn.)	alpha-Selinene	Gamma-aminobutyric-acid receptor subunit alpha-6	GABRA6
Sparganium stoloniferum (Buch.-Ham. ex Graebn.)	acetic acid	Glutamate [NMDA] receptor subunit zeta-1	GRIN1
Sparganium stoloniferum (Buch.-Ham. ex Graebn.)	acetic acid	L-lactate dehydrogenase A chain	LDHA
Sparganium stoloniferum (Buch.-Ham. ex Graebn.)	acetic acid	Peroxisomal sarcosine oxidase	PIPOX
Sparganium stoloniferum (Buch.-Ham. ex Graebn.)	acetic acid	Peptidyl-prolyl cis-trans isomerase A	PPIA
Sparganium stoloniferum (Buch.-Ham. ex Graebn.)	3,4,5-trihydroxybenzoic acid	Prostaglandin G/H synthase 1	PTGS1
Sparganium stoloniferum (Buch.-Ham. ex Graebn.)	2-Methoxycinnamic Acid	Prostaglandin G/H synthase 2	PTGS2
Sparganium stoloniferum (Buch.-Ham. ex Graebn.)	13-methylpalmatrubine	Heat shock protein HSP 90	HSP90AB1
Sparganium stoloniferum (Buch.-Ham. ex Graebn.)	13-methylpalmatrubine	Proto-oncogene serine/threonine-protein kinase Pim-1	PIM1
Sparganium stoloniferum (Buch.-Ham. ex Graebn.)	13-methyldehydrocorydalmine	Potassium voltage-gated channel subfamily H member 2	KCNA4
Sparganium stoloniferum (Buch.-Ham. ex Graebn.)	(Z)-Ethyl cinnamate	Prostaglandin G/H synthase 2	PTGS2
Sparganium stoloniferum (Buch.-Ham. ex Graebn.)	(S)-Scoulerine	Potassium voltage-gated channel subfamily H member 2	KCNA4
Sparganium stoloniferum (Buch.-Ham. ex Graebn.)	(S)-Scoulerine	Retinoic acid receptor RXR-alpha	RXRA
Sparganium stoloniferum (Buch.-Ham. ex Graebn.)	(L)-alpha-Terpineol	Gamma-aminobutyric-acid receptor subunit alpha-6	GABRA6
Sparganium stoloniferum (Buch.-Ham. ex Graebn.)	(+/-)-Isoborneol	Muscarinic acetylcholine receptor M3	CHRM3
Sparganium stoloniferum (Buch.-Ham. ex Graebn.)	(+)-catechin	Prostaglandin G/H synthase 1	PTGS1
Sparganium stoloniferum (Buch.-Ham. ex Graebn.)	(-)-taxifolin	Prostaglandin G/H synthase 2	PTGS2
Sparganium stoloniferum (Buch.-Ham. ex Graebn.)	(-)-nopinene	Gamma-aminobutyric-acid receptor subunit alpha-6	GABRA6
Sparganium stoloniferum (Buch.-Ham. ex Graebn.)	(-)-Epoxycaryophyllene	Thrombin	F2
Sparganium stoloniferum (Buch.-Ham. ex Graebn.)	()-beta-Pinene	Gamma-aminobutyric acid receptor subunit alpha-1	GABRA1
Sparganium stoloniferum (Buch.-Ham. ex Graebn.)	()-beta-Pinene	Nuclear receptor coactivator 2	NCOA2

## Sheet: Salvia miltiorrhiza Bunge
Chinese herb	Molecule Name	Target Name	TARGET
Salvia miltiorrhiza Bunge	γ-elemene	Prostaglandin G/H synthase 1	PTGS1
Salvia miltiorrhiza Bunge	γ-elemene	Prostaglandin G/H synthase 2	PTGS2
Salvia miltiorrhiza Bunge	γ-elemene	Retinoic acid receptor RXR-alpha	RXRA
Salvia miltiorrhiza Bunge	Zingiberene	Prostaglandin G/H synthase 2	PTGS2
Salvia miltiorrhiza Bunge	wallichilide	Glucocorticoid receptor	NR3C1
Salvia miltiorrhiza Bunge	vanillic acid	Prostaglandin G/H synthase 1	PTGS1
Salvia miltiorrhiza Bunge	vanillic acid	Prostaglandin G/H synthase 2	PTGS2
Salvia miltiorrhiza Bunge	vanillic acid	5,6-dihydroxyindole-2-carboxylic acid oxidase	TYRP1
Salvia miltiorrhiza Bunge	trans-gondoic acid	Neuronal acetylcholine receptor protein, alpha-7 chain	CHRNA7
Salvia miltiorrhiza Bunge	trans-gondoic acid	Prostaglandin G/H synthase 2	PTGS2
Salvia miltiorrhiza Bunge	thymol	Muscarinic acetylcholine receptor M1	CHRM1
Salvia miltiorrhiza Bunge	thymol	Muscarinic acetylcholine receptor M3	CHRM3
Salvia miltiorrhiza Bunge	thymol	Neutrophil elastase	ELANE
Salvia miltiorrhiza Bunge	thymol	Neutrophil elastase	ELANE
Salvia miltiorrhiza Bunge	thymol	Gamma-aminobutyric-acid receptor alpha-2 subunit	GABRA2
Salvia miltiorrhiza Bunge	thymol	Prostaglandin G/H synthase 1	PTGS1
Salvia miltiorrhiza Bunge	tetrahydroprotopapaverine	Muscarinic acetylcholine receptor M1	CHRM1
Salvia miltiorrhiza Bunge	tetrahydroprotopapaverine	Muscarinic acetylcholine receptor M3	CHRM3
Salvia miltiorrhiza Bunge	tetrahydroprotopapaverine	Dopamine D1 receptor	DRD1
Salvia miltiorrhiza Bunge	tetrahydroprotopapaverine	Retinoic acid receptor RXR-alpha	RXRA
Salvia miltiorrhiza Bunge	Tetrahydrocorysamine	Muscarinic acetylcholine receptor M1	CHRM1
Salvia miltiorrhiza Bunge	Tetrahydrocorysamine	Muscarinic acetylcholine receptor M3	CHRM3
Salvia miltiorrhiza Bunge	Tetrahydrocorysamine	Retinoic acid receptor RXR-alpha	RXRA
Salvia miltiorrhiza Bunge	Tetracosane	mRNA of PKA Catalytic Subunit C-alpha	PRKACA
Salvia miltiorrhiza Bunge	Tetracosane	Prostaglandin G/H synthase 1	PTGS1
Salvia miltiorrhiza Bunge	Terpilene	Cytochrome P450-cam	CYP2C8
Salvia miltiorrhiza Bunge	Terpilene	Prostaglandin G/H synthase 1	PTGS1
Salvia miltiorrhiza Bunge	Terpilene	Prostaglandin G/H synthase 2	PTGS2
Salvia miltiorrhiza Bunge	taxifolin	Heat shock protein HSP 90	HSP90AB1
Salvia miltiorrhiza Bunge	taxifolin	Phosphatidylinositol-4,5-bisphosphate 3-kinase catalytic subunit, gamma isoform	PIK3CG
Salvia miltiorrhiza Bunge	taxifolin	Retinoic acid receptor RXR-alpha	RXRA
Salvia miltiorrhiza Bunge	tanshinone iia	Cytochrome P450 1A1	CYP1A1
Salvia miltiorrhiza Bunge	tanshinone iia	Endothelin-1 receptor	EDN1
Salvia miltiorrhiza Bunge	tanshinone iia	Acetylcholinesterase	ACHE
Salvia miltiorrhiza Bunge	tanshinone iia	Alpha-1A adrenergic receptor	ADRA1A
Salvia miltiorrhiza Bunge	tanshinone iia	Sodium channel protein type 5 subunit alpha	ADRB1
Salvia miltiorrhiza Bunge	tanshinone iia	Beta-2 adrenergic receptor	ADRB2
Salvia miltiorrhiza Bunge	tanshinone iia	Activator of 90 kDa heat shock protein ATPase homolog 1	AHSA1
Salvia miltiorrhiza Bunge	tanshinone iia	Apoptosis regulator Bcl-2	BCL2
Salvia miltiorrhiza Bunge	tanshinone iia	Caspase-3	CASP3
Salvia miltiorrhiza Bunge	tanshinone iia	Cyclin-dependent kinase inhibitor 1	CDKN3
Salvia miltiorrhiza Bunge	tanshinone iia	Muscarinic acetylcholine receptor M1	CHRM1
Salvia miltiorrhiza Bunge	tanshinone iia	Thrombin	F2
Salvia miltiorrhiza Bunge	tanshinone iia	Fatty acid synthase	FASN
Salvia miltiorrhiza Bunge	tanshinone iia	Proto-oncogene c-Fos	FOS
Salvia miltiorrhiza Bunge	tanshinone iia	Mu-type opioid receptor	OPRM1
Salvia miltiorrhiza Bunge	tanshinone iia	Cellular tumor antigen p53	TP53
Salvia miltiorrhiza Bunge	tanshinone i	Androgen receptor	AR
Salvia miltiorrhiza Bunge	tanshinone i	Thrombin	F2
Salvia miltiorrhiza Bunge	tanshinone Ⅵ	Sodium channel protein type 5 subunit alpha	ADRB1
Salvia miltiorrhiza Bunge	tanshinone Ⅵ	Androgen receptor	AR
Salvia miltiorrhiza Bunge	tanshinone Ⅵ	Estrogen receptor	ESR1
Salvia miltiorrhiza Bunge	tanshinone Ⅵ	Coagulation factor Xa	F10
Salvia miltiorrhiza Bunge	Tanshinol A	Androgen receptor	AR
Salvia miltiorrhiza Bunge	Tanshinol A	Thrombin	F2
Salvia miltiorrhiza Bunge	Tanshinol A	Phosphatidylinositol-4,5-bisphosphate 3-kinase catalytic subunit, gamma isoform	PIK3CG
Salvia miltiorrhiza Bunge	Tanshindiol B	Acetylcholinesterase	ACHE
Salvia miltiorrhiza Bunge	Tanshindiol B	Carbonic anhydrase II	CA2
Salvia miltiorrhiza Bunge	Tanshindiol B	Thrombin	F2
Salvia miltiorrhiza Bunge	tanshinaldehyde	Acetylcholinesterase	ACHE
Salvia miltiorrhiza Bunge	tanshinaldehyde	Beta-2 adrenergic receptor	ADRB2
Salvia miltiorrhiza Bunge	tanshinaldehyde	Muscarinic acetylcholine receptor M1	CHRM1
Salvia miltiorrhiza Bunge	tanshinaldehyde	Thrombin	F2
Salvia miltiorrhiza Bunge	tanshinaldehyde	Mu-type opioid receptor	OPRM1
Salvia miltiorrhiza Bunge	Tanshilactone	Beta-2 adrenergic receptor	ADRB2
Salvia miltiorrhiza Bunge	Syringaldehyde	Nitric-oxide synthase, endothelial	NOS3
Salvia miltiorrhiza Bunge	stylopine	Muscarinic acetylcholine receptor M1	CHRM1
Salvia miltiorrhiza Bunge	stylopine	Muscarinic acetylcholine receptor M3	CHRM3
Salvia miltiorrhiza Bunge	stylopine	Retinoic acid receptor RXR-alpha	RXRA
Salvia miltiorrhiza Bunge	Stigmasterol	Muscarinic acetylcholine receptor M1	CHRM1
Salvia miltiorrhiza Bunge	Stigmasterol	Muscarinic acetylcholine receptor M2	CHRM2
Salvia miltiorrhiza Bunge	Stigmasterol	Muscarinic acetylcholine receptor M3	CHRM3
Salvia miltiorrhiza Bunge	Stigmasterol	Neuronal acetylcholine receptor protein, alpha-7 chain	CHRNA7
Salvia miltiorrhiza Bunge	Stigmasterol	Gamma-aminobutyric acid receptor subunit alpha-1	GABRA1
Salvia miltiorrhiza Bunge	Stigmasterol	Ig gamma-1 chain C region	IGHG1
Salvia miltiorrhiza Bunge	Stigmasterol	Nuclear receptor coactivator 2	NCOA2
Salvia miltiorrhiza Bunge	Stigmasterol	Nuclear receptor coactivator 2	NCOA2
Salvia miltiorrhiza Bunge	Stigmasterol	Progesterone receptor	PGR
Salvia miltiorrhiza Bunge	Stigmasterol	mRNA of PKA Catalytic Subunit C-alpha	PRKACA
Salvia miltiorrhiza Bunge	Stigmasterol	Prostaglandin G/H synthase 1	PTGS1
Salvia miltiorrhiza Bunge	Stigmasterol	Prostaglandin G/H synthase 2	PTGS2
Salvia miltiorrhiza Bunge	Stigmasterol	Retinoic acid receptor RXR-alpha	RXRA
Salvia miltiorrhiza Bunge	Spinasterol	Progesterone receptor	PGR
Salvia miltiorrhiza Bunge	sitosterol	Progesterone receptor	PGR
Salvia miltiorrhiza Bunge	Sitogluside	Muscarinic acetylcholine receptor M1	CHRM1
Salvia miltiorrhiza Bunge	Sitogluside	Muscarinic acetylcholine receptor M3	CHRM3
Salvia miltiorrhiza Bunge	Sitogluside	Coagulation factor Xa	F10
Salvia miltiorrhiza Bunge	Sitogluside	Heat shock protein HSP 90	HSP90AB1
Salvia miltiorrhiza Bunge	Sitogluside	Potassium voltage-gated channel subfamily H member 2	KCNA4
Salvia miltiorrhiza Bunge	Sitogluside	CGMP-inhibited 3',5'-cyclic phosphodiesterase A	PDE3A
Salvia miltiorrhiza Bunge	Sitogluside	Prostaglandin G/H synthase 1	PTGS1
Salvia miltiorrhiza Bunge	Sitogluside	Retinoic acid receptor RXR-alpha	RXRA
Salvia miltiorrhiza Bunge	Sitogluside	Retinoic acid receptor RXR-alpha	RXRA
Salvia miltiorrhiza Bunge	saulatine	Muscarinic acetylcholine receptor M3	CHRM3
Salvia miltiorrhiza Bunge	sanguinarine	Prostaglandin G/H synthase 2	PTGS2
Salvia miltiorrhiza Bunge	salviolone	Acetylcholinesterase	ACHE
Salvia miltiorrhiza Bunge	salviolone	Alpha-1A adrenergic receptor	ADRA1A
Salvia miltiorrhiza Bunge	salviolone	Alpha-1B adrenergic receptor	ADRA1B
Salvia miltiorrhiza Bunge	salviolone	Alpha-2A adrenergic receptor	ADRA2A
Salvia miltiorrhiza Bunge	salviolone	Alpha-2B adrenergic receptor	ADRA2B
Salvia miltiorrhiza Bunge	salviolone	Sodium channel protein type 5 subunit alpha	ADRB1
Salvia miltiorrhiza Bunge	salviolone	Beta-2 adrenergic receptor	ADRB2
Salvia miltiorrhiza Bunge	salviolone	Muscarinic acetylcholine receptor M1	CHRM1
Salvia miltiorrhiza Bunge	salviolone	D(2) dopamine receptor	DRD2
Salvia miltiorrhiza Bunge	salviolone	Thrombin	F2
Salvia miltiorrhiza Bunge	salviolone	Gamma-aminobutyric-acid receptor alpha-2 subunit	GABRA2
Salvia miltiorrhiza Bunge	salviolone	Mu-type opioid receptor	OPRM1
Salvia miltiorrhiza Bunge	salviolone	CGMP-inhibited 3',5'-cyclic phosphodiesterase A	PDE3A
Salvia miltiorrhiza Bunge	salviolone	Prostaglandin G/H synthase 1	PTGS1
Salvia miltiorrhiza Bunge	salvilenone Ⅰ	Acetylcholinesterase	ACHE
Salvia miltiorrhiza Bunge	salvilenone Ⅰ	Glucocorticoid receptor	NR3C1
Salvia miltiorrhiza Bunge	Salvilenone	Androgen receptor	AR
Salvia miltiorrhiza Bunge	Salvilenone	Estrogen receptor	ESR1
Salvia miltiorrhiza Bunge	Salvilenone	Estrogen receptor beta	ESR2
Salvia miltiorrhiza Bunge	Salvilenone	Prostaglandin G/H synthase 1	PTGS1
Salvia miltiorrhiza Bunge	salvianolic acid d	Coagulation factor Xa	F10
Salvia miltiorrhiza Bunge	salvianolic acid d	Thrombin	F2
Salvia miltiorrhiza Bunge	salvianolic acid a	RAC-alpha serine/threonine-protein kinase	AKT1
Salvia miltiorrhiza Bunge	salvianolic acid a	Apoptosis regulator Bcl-2	BCL2
Salvia miltiorrhiza Bunge	salvianolic acid a	Cyclin-dependent kinase inhibitor 1	CDKN3
Salvia miltiorrhiza Bunge	salvianolic acid a	Eukaryotic translation initiation factor 6	EIF3L
Salvia miltiorrhiza Bunge	salvianolic acid a	Coagulation factor Xa	F10
Salvia miltiorrhiza Bunge	salvianic acid c	Androgen receptor	AR
Salvia miltiorrhiza Bunge	salvianic acid c	Heat shock protein HSP 90	HSP90AB1
Salvia miltiorrhiza Bunge	salvianic acid c	Peroxisome proliferator activated receptor gamma	PPARG
Salvia miltiorrhiza Bunge	saloilenone	Sodium channel protein type 5 subunit alpha	ADRB1
Salvia miltiorrhiza Bunge	saloilenone	Estrogen receptor	ESR1
Salvia miltiorrhiza Bunge	salicylic acid	Fatty acid synthase	FASN
Salvia miltiorrhiza Bunge	salicylic acid	Golgi-associated plant pathogenesis-related protein 1	GLIPR2
Salvia miltiorrhiza Bunge	salicylic acid	Pyruvate kinase isozymes R/L	PKLR
Salvia miltiorrhiza Bunge	salicylic acid	Prostacyclin synthase	PTGIS
Salvia miltiorrhiza Bunge	rutin	Caspase-3	CASP3
Salvia miltiorrhiza Bunge	rutin	Low affinity immunoglobulin epsilon Fc receptor	FCER2
Salvia miltiorrhiza Bunge	rutin	3-hydroxy-3-methylglutaryl-coenzyme A reductase	HMGCR
Salvia miltiorrhiza Bunge	rutin	Interleukin-6	IL6
Salvia miltiorrhiza Bunge	Ricineic acid	Prostaglandin G/H synthase 2	PTGS2
Salvia miltiorrhiza Bunge	rhamnocitrin-3-O-glucoside	Coagulation factor Xa	F10
Salvia miltiorrhiza Bunge	Rhamnocitrin	Cell division protein kinase 2	CDK13
Salvia miltiorrhiza Bunge	Rhamnocitrin	Peroxisome proliferator activated receptor gamma	PPARG
Salvia miltiorrhiza Bunge	Rhamnocitrin	mRNA of PKA Catalytic Subunit C-alpha	PRKACA
Salvia miltiorrhiza Bunge	Rhamnocitrin	Prostaglandin G/H synthase 1	PTGS1
Salvia miltiorrhiza Bunge	Rhamnocitrin	Prostaglandin G/H synthase 2	PTGS2
Salvia miltiorrhiza Bunge	RAM	Cathepsin D	CTSD
Salvia miltiorrhiza Bunge	RAM	Prostaglandin G/H synthase 1	PTGS1
Salvia miltiorrhiza Bunge	RAM	Prostaglandin G/H synthase 2	PTGS2
Salvia miltiorrhiza Bunge	quercetin	Caspase-3	CASP3
Salvia miltiorrhiza Bunge	quercetin	Cyclin-dependent kinase inhibitor 1	CDKN3
Salvia miltiorrhiza Bunge	quercetin	Inhibitor of nuclear factor kappa-B kinase subunit alpha	CHUK
Salvia miltiorrhiza Bunge	quercetin	Claudin-4	CLDN4
Salvia miltiorrhiza Bunge	quercetin	Collagen alpha-1(I) chain	COL1A1
Salvia miltiorrhiza Bunge	quercetin	Collagen alpha-1(III) chain	COL1A1
Salvia miltiorrhiza Bunge	quercetin	Collagen alpha-1(III) chain	COL3A1
Salvia miltiorrhiza Bunge	quercetin	C-reactive protein	CRP
Salvia miltiorrhiza Bunge	quercetin	Cathepsin D	CTSD
Salvia miltiorrhiza Bunge	quercetin	Cathepsin D	CTSD
Salvia miltiorrhiza Bunge	quercetin	C-X-C motif chemokine 10	CXCL10
Salvia miltiorrhiza Bunge	quercetin	C-X-C motif chemokine 11	CXCL11
Salvia miltiorrhiza Bunge	quercetin	Cytochrome P450 1A1	CYP1A1
Salvia miltiorrhiza Bunge	quercetin	Type I iodothyronine deiodinase	DIO1
Salvia miltiorrhiza Bunge	quercetin	Epidermal growth factor receptor	EGFR
Salvia miltiorrhiza Bunge	quercetin	Epidermal growth factor receptor	EGFR
Salvia miltiorrhiza Bunge	quercetin	Eukaryotic translation initiation factor 6	EIF3L
Salvia miltiorrhiza Bunge	quercetin	ETS domain-containing protein Elk-1	ELK1
Salvia miltiorrhiza Bunge	quercetin	Coagulation factor Xa	F10
Salvia miltiorrhiza Bunge	quercetin	Thrombin	F2
Salvia miltiorrhiza Bunge	quercetin	Proto-oncogene c-Fos	FOS
Salvia miltiorrhiza Bunge	quercetin	Gamma-aminobutyric acid receptor subunit alpha-1	GABRA1
Salvia miltiorrhiza Bunge	quercetin	Glutathione S-transferase Mu 2	GSTM2
Salvia miltiorrhiza Bunge	quercetin	Hypoxia-inducible factor 1-alpha	HIF1A
Salvia miltiorrhiza Bunge	quercetin	Hexokinase-2	HK2
Salvia miltiorrhiza Bunge	quercetin	Heat shock protein HSP 90	HSP90AB1
Salvia miltiorrhiza Bunge	quercetin	Heat shock protein HSP 90	HSP90AB1
Salvia miltiorrhiza Bunge	quercetin	Insulin-like growth factor II	IGF1R
Salvia miltiorrhiza Bunge	quercetin	Interleukin-10	IL10
Salvia miltiorrhiza Bunge	quercetin	Interleukin-1 beta	IL10
Salvia miltiorrhiza Bunge	quercetin	Interleukin-6	IL6
Salvia miltiorrhiza Bunge	quercetin	Interleukin-6	IL6
Salvia miltiorrhiza Bunge	quercetin	Transcription factor AP-1	JUN
Salvia miltiorrhiza Bunge	quercetin	Amine oxidase [flavin-containing] B	MAOB
Salvia miltiorrhiza Bunge	quercetin	Myeloperoxidase	MPO
Salvia miltiorrhiza Bunge	quercetin	Neutrophil cytosol factor 1	NCF1
Salvia miltiorrhiza Bunge	quercetin	Nuclear receptor coactivator 2	NCOA2
Salvia miltiorrhiza Bunge	quercetin	Procollagen C-endopeptidase enhancer 1	PCOLCE
Salvia miltiorrhiza Bunge	quercetin	Tissue-type plasminogen activator	PLAT
Salvia miltiorrhiza Bunge	quercetin	Serum paraoxonase/arylesterase 1	PON1
Salvia miltiorrhiza Bunge	quercetin	mRNA of PKA Catalytic Subunit C-alpha	PRKACA
Salvia miltiorrhiza Bunge	quercetin	Protein kinase C beta type	PRKCB
Salvia miltiorrhiza Bunge	quercetin	Phosphatidylinositol-3,4,5-trisphosphate 3-phosphatase and dual-specificity protein phosphatase PTEN	PTEN
Salvia miltiorrhiza Bunge	quercetin	Prostaglandin E2 receptor EP3 subtype	PTGER3
Salvia miltiorrhiza Bunge	quercetin	Prostaglandin G/H synthase 1	PTGS1
Salvia miltiorrhiza Bunge	quercetin	Prostaglandin G/H synthase 2	PTGS2
Salvia miltiorrhiza Bunge	quercetin	Retinoic acid receptor RXR-alpha	RXRA
Salvia miltiorrhiza Bunge	quercetin	Retinoic acid receptor RXR-alpha	RXRA
Salvia miltiorrhiza Bunge	quercetin	Transforming growth factor beta-1	TGFB1
Salvia miltiorrhiza Bunge	quercetin	DNA topoisomerase II	TOP2A
Salvia miltiorrhiza Bunge	Przewaquinone E	Acetylcholinesterase	ACHE
Salvia miltiorrhiza Bunge	Przewaquinone E	Carbonic anhydrase II	CA2
Salvia miltiorrhiza Bunge	przewaquinone c	Acetylcholinesterase	ACHE
Salvia miltiorrhiza Bunge	przewaquinone c	Alpha-1A adrenergic receptor	ADRA1A
Salvia miltiorrhiza Bunge	przewaquinone c	Sodium channel protein type 5 subunit alpha	ADRB1
Salvia miltiorrhiza Bunge	przewaquinone c	Beta-2 adrenergic receptor	ADRB2
Salvia miltiorrhiza Bunge	przewaquinone c	Carbonic anhydrase II	CA2
Salvia miltiorrhiza Bunge	Przewaquinone A	Acetylcholinesterase	ACHE
Salvia miltiorrhiza Bunge	Przewaquinone A	Alpha-1A adrenergic receptor	ADRA1A
Salvia miltiorrhiza Bunge	Przewaquinone A	Sodium channel protein type 5 subunit alpha	ADRB1
Salvia miltiorrhiza Bunge	Przewaquinone A	Beta-2 adrenergic receptor	ADRB2
Salvia miltiorrhiza Bunge	Przewaquinone A	Carbonic anhydrase II	CA2
Salvia miltiorrhiza Bunge	przewalskin d	Alpha-1A adrenergic receptor	ADRA1A
Salvia miltiorrhiza Bunge	przewalskin d	Alpha-1B adrenergic receptor	ADRA1B
Salvia miltiorrhiza Bunge	przewalskin d	Alpha-1D adrenergic receptor	ADRA1D
Salvia miltiorrhiza Bunge	przewalskin d	Alpha-2A adrenergic receptor	ADRA2A
Salvia miltiorrhiza Bunge	przewalskin d	Alpha-2B adrenergic receptor	ADRA2B
Salvia miltiorrhiza Bunge	przewalskin d	Sodium channel protein type 5 subunit alpha	ADRB1
Salvia miltiorrhiza Bunge	przewalskin d	Beta-2 adrenergic receptor	ADRB2
Salvia miltiorrhiza Bunge	przewalskin c	Acetylcholinesterase	ACHE
Salvia miltiorrhiza Bunge	przewalskin c	Alpha-1A adrenergic receptor	ADRA1A
Salvia miltiorrhiza Bunge	przewalskin c	Alpha-1B adrenergic receptor	ADRA1B
Salvia miltiorrhiza Bunge	przewalskin c	Alpha-2A adrenergic receptor	ADRA2A
Salvia miltiorrhiza Bunge	przewalskin c	Alpha-2B adrenergic receptor	ADRA2B
Salvia miltiorrhiza Bunge	przewalskin c	Sodium channel protein type 5 subunit alpha	ADRB1
Salvia miltiorrhiza Bunge	przewalskin c	Beta-2 adrenergic receptor	ADRB2
Salvia miltiorrhiza Bunge	przewalskin c	Androgen receptor	AR
Salvia miltiorrhiza Bunge	przewalskin c	D(2) dopamine receptor	DRD2
Salvia miltiorrhiza Bunge	przewalskin b	Nuclear receptor coactivator 2	NCOA2
Salvia miltiorrhiza Bunge	przewalskin b	Glucocorticoid receptor	NR3C1
Salvia miltiorrhiza Bunge	przewalskin a	Glucocorticoid receptor	NR3C1
Salvia miltiorrhiza Bunge	protocatechuic acid	Alcohol dehydrogenase 1C	ADH1C
Salvia miltiorrhiza Bunge	protocatechuic acid	Arachidonate 5-lipoxygenase	ALOX5
Salvia miltiorrhiza Bunge	protocatechuic acid	Amine oxidase [flavin-containing] B	MAOB
Salvia miltiorrhiza Bunge	protocatechuic acid	Protein kinase C gamma type	PRKCG
Salvia miltiorrhiza Bunge	protocatechuic acid	Protein kinase C zeta type	PRKCZ
Salvia miltiorrhiza Bunge	protocatechuic acid	Trypsin-3	PRSS3
Salvia miltiorrhiza Bunge	protocatechuic acid	Trypsin-3	PRSS3
Salvia miltiorrhiza Bunge	protocatechuic acid	Prostaglandin G/H synthase 1	PTGS1
Salvia miltiorrhiza Bunge	protocatechualdehyde	Alcohol dehydrogenase 1C	ADH1C
Salvia miltiorrhiza Bunge	protocatechualdehyde	Gamma-aminobutyric-acid receptor alpha-2 subunit	GABRA2
Salvia miltiorrhiza Bunge	prolithospermic acid	Androgen receptor	AR
Salvia miltiorrhiza Bunge	prolithospermic acid	Estrogen receptor	ESR1
Salvia miltiorrhiza Bunge	potassium salvianolate d	Coagulation factor Xa	F10
Salvia miltiorrhiza Bunge	Poriferasterol	Progesterone receptor	PGR
Salvia miltiorrhiza Bunge	pontevedrine	Nuclear receptor coactivator 2	NCOA2
Salvia miltiorrhiza Bunge	Physcion	Ig gamma-1 chain C region	IGHG1
Salvia miltiorrhiza Bunge	Physcion	Nuclear receptor coactivator 2	NCOA2
Salvia miltiorrhiza Bunge	Physcion	cAMP-dependent protein kinase inhibitor alpha	PKIA
Salvia miltiorrhiza Bunge	Physcion	Retinoic acid receptor RXR-alpha	RXRA
Salvia miltiorrhiza Bunge	Perlolyrine	Retinoic acid receptor RXR-alpha	RXRA
Salvia miltiorrhiza Bunge	peonidin	Carbonic anhydrase II	CA2
Salvia miltiorrhiza Bunge	palmitic acid	Alcohol dehydrogenase 1B	ADH1B
Salvia miltiorrhiza Bunge	palmitic acid	Alcohol dehydrogenase 1C	ADH1C
Salvia miltiorrhiza Bunge	palmitic acid	Apoptosis regulator Bcl-2	BCL2
Salvia miltiorrhiza Bunge	palmitic acid	Collagen alpha-1(I) chain	COL1A1
Salvia miltiorrhiza Bunge	palmitic acid	Cathepsin D	CTSD
Salvia miltiorrhiza Bunge	palmitic acid	Cathepsin D	CTSD
Salvia miltiorrhiza Bunge	palmitic acid	Choline-phosphate cytidylyltransferase A	PCYT1A
Salvia miltiorrhiza Bunge	palmitic acid	Prostaglandin G/H synthase 1	PTGS1
Salvia miltiorrhiza Bunge	palmitic acid	Prostaglandin G/H synthase 2	PTGS2
Salvia miltiorrhiza Bunge	palmatine	Cell division protein kinase 2	CDK13
Salvia miltiorrhiza Bunge	palmatine	Nuclear receptor coactivator 2	NCOA2
Salvia miltiorrhiza Bunge	palmatine	Retinoic acid receptor RXR-alpha	RXRA
Salvia miltiorrhiza Bunge	paeonol	Muscarinic acetylcholine receptor M1	CHRM1
Salvia miltiorrhiza Bunge	paeonol	Amine oxidase [flavin-containing] B	MAOB
Salvia miltiorrhiza Bunge	paeonol	Phosphatidylinositol-3,4,5-trisphosphate 3-phosphatase and dual-specificity protein phosphatase PTEN	PTEN
Salvia miltiorrhiza Bunge	paeonol	Tyrosinase	TYRP1
Salvia miltiorrhiza Bunge	paeoniflorin	Interleukin-6	IL6
Salvia miltiorrhiza Bunge	Oxoglaucine	Vascular endothelial growth factor receptor 2	KDR
Salvia miltiorrhiza Bunge	Oxoglaucine	Retinoic acid receptor RXR-alpha	RXRA
Salvia miltiorrhiza Bunge	o-Thymol	Muscarinic acetylcholine receptor M1	CHRM1
Salvia miltiorrhiza Bunge	oleic acid	Alcohol dehydrogenase 1A	ADH1A
Salvia miltiorrhiza Bunge	oleic acid	Alcohol dehydrogenase 1B	ADH1B
Salvia miltiorrhiza Bunge	oleic acid	Alcohol dehydrogenase 1C	ADH1C
Salvia miltiorrhiza Bunge	oleic acid	Brain-derived neurotrophic factor	BDNF
Salvia miltiorrhiza Bunge	oleic acid	Cholesteryl ester transfer protein	CETP
Salvia miltiorrhiza Bunge	oleic acid	Cbp/p300-interacting transactivator 1	CITED1
Salvia miltiorrhiza Bunge	oleic acid	C-reactive protein	CRP
Salvia miltiorrhiza Bunge	oleic acid	C-reactive protein	CRP
Salvia miltiorrhiza Bunge	oleic acid	Glutamyl aminopeptidase	ENPEP
Salvia miltiorrhiza Bunge	oleic acid	Coagulation factor Xa	F10
Salvia miltiorrhiza Bunge	oleic acid	Fatty acid-binding protein, liver	FABP1
Salvia miltiorrhiza Bunge	oleic acid	Fatty acid-binding protein, liver	FABP1
Salvia miltiorrhiza Bunge	oleic acid	3-hydroxy-3-methylglutaryl-coenzyme A reductase	HMGCR
Salvia miltiorrhiza Bunge	oleic acid	Ig gamma-1 chain C region	IGHG1
Salvia miltiorrhiza Bunge	oleic acid	Myeloperoxidase	MPO
Salvia miltiorrhiza Bunge	oleic acid	Nuclear receptor coactivator 2	NCOA2
Salvia miltiorrhiza Bunge	oleic acid	Plasminogen	PLG
Salvia miltiorrhiza Bunge	oleic acid	Serum paraoxonase/arylesterase 1	PON1
Salvia miltiorrhiza Bunge	oleic acid	Peroxisome proliferator-activated receptor gamma	PPARG
Salvia miltiorrhiza Bunge	oleic acid	Prostaglandin G/H synthase 1	PTGS1
Salvia miltiorrhiza Bunge	oleic acid	Prostaglandin G/H synthase 2	PTGS2
Salvia miltiorrhiza Bunge	oleic acid	Retinoic acid receptor RXR-alpha	RXRA
Salvia miltiorrhiza Bunge	oleic acid	Retinoic acid receptor RXR-alpha	RXRA
Salvia miltiorrhiza Bunge	oleic acid	Telomerase protein component 1	TEP1
Salvia miltiorrhiza Bunge	oleic acid	Mitochondrial uncoupling protein 2	UCP2
Salvia miltiorrhiza Bunge	oleic acid	Mitochondrial uncoupling protein 3	UCP3
Salvia miltiorrhiza Bunge	oleic acid	Cell-death-related nuclease 7	UCP3
Salvia miltiorrhiza Bunge	oleanolic acid	Pancreatic alpha-amylase	AMY2A
Salvia miltiorrhiza Bunge	norglaucing	Muscarinic acetylcholine receptor M1	CHRM1
Salvia miltiorrhiza Bunge	norglaucing	Muscarinic acetylcholine receptor M3	CHRM3
Salvia miltiorrhiza Bunge	norglaucing	Retinoic acid receptor RXR-alpha	RXRA
Salvia miltiorrhiza Bunge	N-methyllaurotetanine	Muscarinic acetylcholine receptor M1	CHRM1
Salvia miltiorrhiza Bunge	N-methyllaurotetanine	Muscarinic acetylcholine receptor M3	CHRM3
Salvia miltiorrhiza Bunge	N-methyllaurotetanine	Nitric-oxide synthase, endothelial	NOS3
Salvia miltiorrhiza Bunge	N-methyllaurotetanine	Retinoic acid receptor RXR-alpha	RXRA
Salvia miltiorrhiza Bunge	neocryptotanshinone ii	Alpha-1A adrenergic receptor	ADRA1A
Salvia miltiorrhiza Bunge	neocryptotanshinone ii	Alpha-1B adrenergic receptor	ADRA1B
Salvia miltiorrhiza Bunge	neocryptotanshinone ii	Alpha-1D adrenergic receptor	ADRA1D
Salvia miltiorrhiza Bunge	neocryptotanshinone ii	Sodium channel protein type 5 subunit alpha	ADRB1
Salvia miltiorrhiza Bunge	neocryptotanshinone ii	Beta-2 adrenergic receptor	ADRB2
Salvia miltiorrhiza Bunge	neocryptotanshinone ii	Androgen receptor	AR
Salvia miltiorrhiza Bunge	neocryptotanshinone ii	Carbonic anhydrase II	CA2
Salvia miltiorrhiza Bunge	neocryptotanshinone ii	Mu-type opioid receptor	OPRM1
Salvia miltiorrhiza Bunge	neocryptotanshinone ii	CGMP-inhibited 3',5'-cyclic phosphodiesterase A	PDE3A
Salvia miltiorrhiza Bunge	neocryptotanshinone	Alpha-1B adrenergic receptor	ADRA1B
Salvia miltiorrhiza Bunge	neocryptotanshinone	Alpha-1D adrenergic receptor	ADRA1D
Salvia miltiorrhiza Bunge	neocryptotanshinone	Sodium channel protein type 5 subunit alpha	ADRB1
Salvia miltiorrhiza Bunge	neocryptotanshinone	Beta-2 adrenergic receptor	ADRB2
Salvia miltiorrhiza Bunge	neocryptotanshinone	Carbonic anhydrase II	CA2
Salvia miltiorrhiza Bunge	neocryptotanshinone	Nuclear receptor coactivator 2	NCOA2
Salvia miltiorrhiza Bunge	Nantenin	Muscarinic acetylcholine receptor M1	CHRM1
Salvia miltiorrhiza Bunge	Nantenin	Muscarinic acetylcholine receptor M3	CHRM3
Salvia miltiorrhiza Bunge	Nantenin	Retinoic acid receptor RXR-alpha	RXRA
Salvia miltiorrhiza Bunge	myristic acid	Prostaglandin G/H synthase 1	PTGS1
Salvia miltiorrhiza Bunge	myricetin	Phosphoenolpyruvate carboxykinase, cytosolic [GTP]	PCK1
Salvia miltiorrhiza Bunge	Myricanone	Estrogen receptor beta	ESR2
Salvia miltiorrhiza Bunge	Myricanone	Ig gamma-1 chain C region	IGHG1
Salvia miltiorrhiza Bunge	Myricanone	Potassium voltage-gated channel subfamily H member 2	KCNA4
Salvia miltiorrhiza Bunge	Myricanone	CGMP-inhibited 3',5'-cyclic phosphodiesterase A	PDE3A
Salvia miltiorrhiza Bunge	Myricanone	Prostaglandin G/H synthase 1	PTGS1
Salvia miltiorrhiza Bunge	Myricanone	Retinoic acid receptor RXR-alpha	RXRA
Salvia miltiorrhiza Bunge	Mucronulatol	Serine/threonine-protein kinase Chk1	CHEK1
Salvia miltiorrhiza Bunge	Mucronulatol	Estrogen receptor	ESR1
Salvia miltiorrhiza Bunge	Mucronulatol	Prostaglandin G/H synthase 1	PTGS1
Salvia miltiorrhiza Bunge	Mucronulatol	Prostaglandin G/H synthase 2	PTGS2
Salvia miltiorrhiza Bunge	Miltirone	Alpha-1A adrenergic receptor	ADRA1A
Salvia miltiorrhiza Bunge	Miltirone	Alpha-1B adrenergic receptor	ADRA1B
Salvia miltiorrhiza Bunge	Miltirone	Alpha-1D adrenergic receptor	ADRA1D
Salvia miltiorrhiza Bunge	Miltirone	Alpha-2C adrenergic receptor	ADRA2C
Salvia miltiorrhiza Bunge	Miltirone	Sodium channel protein type 5 subunit alpha	ADRB1
Salvia miltiorrhiza Bunge	Miltirone	Beta-2 adrenergic receptor	ADRB2
Salvia miltiorrhiza Bunge	Miltirone	Androgen receptor	AR
Salvia miltiorrhiza Bunge	Miltirone	Carbonic anhydrase II	CA2
Salvia miltiorrhiza Bunge	miltipolone	Acetylcholinesterase	ACHE
Salvia miltiorrhiza Bunge	miltionone Ⅱ	Acetylcholinesterase	ACHE
Salvia miltiorrhiza Bunge	miltionone Ⅱ	Carbonic anhydrase II	CA2
Salvia miltiorrhiza Bunge	miltionone Ⅱ	Glucocorticoid receptor	NR3C1
Salvia miltiorrhiza Bunge	miltionone Ⅰ	Alpha-1A adrenergic receptor	ADRA1A
Salvia miltiorrhiza Bunge	miltionone Ⅰ	Alpha-1B adrenergic receptor	ADRA1B
Salvia miltiorrhiza Bunge	miltionone Ⅰ	Sodium channel protein type 5 subunit alpha	ADRB1
Salvia miltiorrhiza Bunge	miltionone Ⅰ	Beta-2 adrenergic receptor	ADRB2
Salvia miltiorrhiza Bunge	miltionone Ⅰ	Androgen receptor	AR
Salvia miltiorrhiza Bunge	miltionone Ⅰ	Carbonic anhydrase II	CA2
Salvia miltiorrhiza Bunge	miltionone Ⅰ	Cyclin-A2	CCNA2
Salvia miltiorrhiza Bunge	miltionone Ⅰ	Coagulation factor Xa	F10
Salvia miltiorrhiza Bunge	miltionone Ⅰ	Glucocorticoid receptor	NR3C1
Salvia miltiorrhiza Bunge	miltionone Ⅰ	Retinoic acid receptor RXR-alpha	RXRA
Salvia miltiorrhiza Bunge	Methyleugenol	Muscarinic acetylcholine receptor M1	CHRM1
Salvia miltiorrhiza Bunge	Methyleugenol	Muscarinic acetylcholine receptor M3	CHRM3
Salvia miltiorrhiza Bunge	Methyleugenol	Nitric-oxide synthase, endothelial	NOS3
Salvia miltiorrhiza Bunge	Methyleugenol	cAMP-dependent protein kinase inhibitor alpha	PKIA
Salvia miltiorrhiza Bunge	Methyleugenol	Prostaglandin G/H synthase 1	PTGS1
Salvia miltiorrhiza Bunge	Methyleugenol	Sodium-dependent serotonin transporter	SLC6A4
Salvia miltiorrhiza Bunge	methyl-[2-(3,4,6,7-tetramethoxy-1-phenanthryl)ethyl]amine	Nuclear receptor coactivator 2	NCOA2
Salvia miltiorrhiza Bunge	methyl salicylate	Prostaglandin G/H synthase 2	PTGS2
Salvia miltiorrhiza Bunge	Mandenol	Nuclear receptor coactivator 2	NCOA2
Salvia miltiorrhiza Bunge	Mandenol	Prostaglandin G/H synthase 1	PTGS1
Salvia miltiorrhiza Bunge	luteolin	Adenylate cyclase type 2	ADCY2
Salvia miltiorrhiza Bunge	luteolin	RAC-alpha serine/threonine-protein kinase	AKT1
Salvia miltiorrhiza Bunge	luteolin	Amyloid beta A4 protein	APP
Salvia miltiorrhiza Bunge	luteolin	Androgen receptor	AR
Salvia miltiorrhiza Bunge	luteolin	Bcl-2-like protein 1	BCL2L1
Salvia miltiorrhiza Bunge	luteolin	Baculoviral IAP repeat-containing protein 5	BIRC5
Salvia miltiorrhiza Bunge	luteolin	Caspase-3	CASP3
Salvia miltiorrhiza Bunge	luteolin	G1/S-specific cyclin-D1	CCND1
Salvia miltiorrhiza Bunge	luteolin	Cyclin-dependent kinase inhibitor 1	CDKN3
Salvia miltiorrhiza Bunge	luteolin	Epidermal growth factor receptor	EGFR
Salvia miltiorrhiza Bunge	luteolin	Interleukin-6	IL6
Salvia miltiorrhiza Bunge	luteolin	Proliferating cell nuclear antigen	PCNA
Salvia miltiorrhiza Bunge	luteolin	Prostaglandin E synthase	PTGES
Salvia miltiorrhiza Bunge	luteolin	Cellular tumor antigen p53	TP53
Salvia miltiorrhiza Bunge	luteolin	Tyrosinase	TYR
Salvia miltiorrhiza Bunge	lupeol	Carnitine O-acetyltransferase	CRAT
Salvia miltiorrhiza Bunge	lupeol	Serine/threonine-protein kinase PLK1	PLK1
Salvia miltiorrhiza Bunge	Linoleic	Prostaglandin G/H synthase 2	PTGS2
Salvia miltiorrhiza Bunge	Linoleic	Sodium-dependent serotonin transporter	SLC6A4
Salvia miltiorrhiza Bunge	leonticine	Muscarinic acetylcholine receptor M1	CHRM1
Salvia miltiorrhiza Bunge	leonticine	Muscarinic acetylcholine receptor M3	CHRM3
Salvia miltiorrhiza Bunge	leonticine	Dopamine D1 receptor	DRD1
Salvia miltiorrhiza Bunge	leonticine	D(2) dopamine receptor	DRD2
Salvia miltiorrhiza Bunge	leonticine	Retinoic acid receptor RXR-alpha	RXRA
Salvia miltiorrhiza Bunge	lauric acid	T-lymphocyte activation antigen CD80	CD80
Salvia miltiorrhiza Bunge	lauric acid	Interleukin-6	IL6
Salvia miltiorrhiza Bunge	lauric acid	Phospholipase A2	PLA2G1B
Salvia miltiorrhiza Bunge	kaempferol	Cytochrome P450 1B1	CYP1B1
Salvia miltiorrhiza Bunge	kaempferol	Thrombin	F2
Salvia miltiorrhiza Bunge	kaempferol	Gamma-aminobutyric-acid receptor alpha-2 subunit	GABRA2
Salvia miltiorrhiza Bunge	kaempferol	Heat shock protein HSP 90	HSP90AB1
Salvia miltiorrhiza Bunge	kaempferol	Nuclear receptor coactivator 2	NCOA2
Salvia miltiorrhiza Bunge	kaempferol	Nuclear receptor subfamily 1 group I member 3	NR1I3
Salvia miltiorrhiza Bunge	Jaranol	Prostaglandin G/H synthase 1	PTGS1
Salvia miltiorrhiza Bunge	Jaranol	Prostaglandin G/H synthase 2	PTGS2
Salvia miltiorrhiza Bunge	Izoteolin	Muscarinic acetylcholine receptor M1	CHRM1
Salvia miltiorrhiza Bunge	Izoteolin	Muscarinic acetylcholine receptor M3	CHRM3
Salvia miltiorrhiza Bunge	Izoteolin	Nitric-oxide synthase, endothelial	NOS3
Salvia miltiorrhiza Bunge	Izoteolin	Delta-type opioid receptor	OPRD1
Salvia miltiorrhiza Bunge	Izoteolin	Retinoic acid receptor RXR-alpha	RXRA
Salvia miltiorrhiza Bunge	Izoteolin	Sodium-dependent dopamine transporter	SLC6A2
Salvia miltiorrhiza Bunge	isotanshinone iib	Acetylcholinesterase	ACHE
Salvia miltiorrhiza Bunge	isotanshinone iib	Sodium channel protein type 5 subunit alpha	ADRB1
Salvia miltiorrhiza Bunge	isotanshinone iib	Beta-2 adrenergic receptor	ADRB2
Salvia miltiorrhiza Bunge	isotanshinone iib	Androgen receptor	AR
Salvia miltiorrhiza Bunge	isotanshinone iib	Cyclin-A2	CCNA2
Salvia miltiorrhiza Bunge	isotanshinone iib	Serine/threonine-protein kinase Chk1	CHEK1
Salvia miltiorrhiza Bunge	isotanshinone iib	Dipeptidyl peptidase IV	DPP4
Salvia miltiorrhiza Bunge	isotanshinone iib	Delta-type opioid receptor	OPRD1
Salvia miltiorrhiza Bunge	isotanshinone iib	Mu-type opioid receptor	OPRM1
Salvia miltiorrhiza Bunge	Isotanshinone II	Acetylcholinesterase	ACHE
Salvia miltiorrhiza Bunge	Isotanshinone II	Alpha-1A adrenergic receptor	ADRA1A
Salvia miltiorrhiza Bunge	Isotanshinone II	Sodium channel protein type 5 subunit alpha	ADRB1
Salvia miltiorrhiza Bunge	Isotanshinone II	Beta-2 adrenergic receptor	ADRB2
Salvia miltiorrhiza Bunge	Isotanshinone II	Androgen receptor	AR
Salvia miltiorrhiza Bunge	Isotanshinone II	Cyclin-A2	CCNA2
Salvia miltiorrhiza Bunge	Isotanshinone II	Neuronal acetylcholine receptor protein, alpha-7 chain	CHRNA7
Salvia miltiorrhiza Bunge	Isotanshinone I	Beta-2 adrenergic receptor	ADRB2
Salvia miltiorrhiza Bunge	Isotanshinone I	Androgen receptor	AR
Salvia miltiorrhiza Bunge	Isotanshinone I	Cyclin-A2	CCNA2
Salvia miltiorrhiza Bunge	Isotanshinone I	Neuronal acetylcholine receptor protein, alpha-7 chain	CHRNA7
Salvia miltiorrhiza Bunge	Isotanshinone I	Mitogen-activated protein kinase 14	MAPK14
Salvia miltiorrhiza Bunge	isorhamnetin	Estrogen receptor	ESR1
Salvia miltiorrhiza Bunge	isorhamnetin	Neutrophil cytosol factor 1	NCF1
Salvia miltiorrhiza Bunge	isorhamnetin	mRNA of PKA Catalytic Subunit C-alpha	PRKACA
Salvia miltiorrhiza Bunge	isorhamnetin	Prostaglandin G/H synthase 1	PTGS1
Salvia miltiorrhiza Bunge	isorhamnetin	Prostaglandin G/H synthase 2	PTGS2
Salvia miltiorrhiza Bunge	isoferulic acid	Alpha-1A adrenergic receptor	ADRA1A
Salvia miltiorrhiza Bunge	isoferulic acid	Alpha-2A adrenergic receptor	ADRA2A
Salvia miltiorrhiza Bunge	isoferulic acid	Alpha-2C adrenergic receptor	ADRA2C
Salvia miltiorrhiza Bunge	isoferulic acid	Beta-1 adrenergic receptor	ADRB1
Salvia miltiorrhiza Bunge	isoferulic acid	Beta-2 adrenergic receptor	ADRB2
Salvia miltiorrhiza Bunge	isoferulic acid	Prostaglandin G/H synthase 1	PTGS1
Salvia miltiorrhiza Bunge	isoferulic acid	Prostaglandin G/H synthase 2	PTGS2
Salvia miltiorrhiza Bunge	isocurcumenol	Prostaglandin G/H synthase 2	PTGS2
Salvia miltiorrhiza Bunge	isocryptotanshi-none	Acetylcholinesterase	ACHE
Salvia miltiorrhiza Bunge	isocryptotanshi-none	Alpha-1A adrenergic receptor	ADRA1A
Salvia miltiorrhiza Bunge	isocryptotanshi-none	Alpha-1B adrenergic receptor	ADRA1B
Salvia miltiorrhiza Bunge	isocryptotanshi-none	Alpha-1D adrenergic receptor	ADRA1D
Salvia miltiorrhiza Bunge	isocryptotanshi-none	Sodium channel protein type 5 subunit alpha	ADRB1
Salvia miltiorrhiza Bunge	isocryptotanshi-none	Beta-2 adrenergic receptor	ADRB2
Salvia miltiorrhiza Bunge	isocryptotanshi-none	Androgen receptor	AR
Salvia miltiorrhiza Bunge	isocryptotanshi-none	Carbonic anhydrase II	CA2
Salvia miltiorrhiza Bunge	isocryptotanshi-none	Cell division protein kinase 2	CDK13
Salvia miltiorrhiza Bunge	isocryptotanshi-none	Neuronal acetylcholine receptor protein, alpha-7 chain	CHRNA7
Salvia miltiorrhiza Bunge	isocryptotanshi-none	D(2) dopamine receptor	DRD2
Salvia miltiorrhiza Bunge	isocryptotanshi-none	Coagulation factor Xa	F10
Salvia miltiorrhiza Bunge	Isocorypalmine	Muscarinic acetylcholine receptor M1	CHRM1
Salvia miltiorrhiza Bunge	Isocorypalmine	Muscarinic acetylcholine receptor M2	CHRM2
Salvia miltiorrhiza Bunge	Isocorypalmine	Muscarinic acetylcholine receptor M3	CHRM3
Salvia miltiorrhiza Bunge	Isocorypalmine	Dopamine D1 receptor	DRD1
Salvia miltiorrhiza Bunge	Isocorypalmine	Heat shock protein HSP 90	HSP90AB1
Salvia miltiorrhiza Bunge	Isocorypalmine	Ig gamma-1 chain C region	IGHG1
Salvia miltiorrhiza Bunge	Isocorypalmine	Retinoic acid receptor RXR-alpha	RXRA
Salvia miltiorrhiza Bunge	Isocorypalmine	Sodium-dependent dopamine transporter	SLC6A2
Salvia miltiorrhiza Bunge	isocorybulbine	Muscarinic acetylcholine receptor M3	CHRM3
Salvia miltiorrhiza Bunge	isocorybulbine	Potassium voltage-gated channel subfamily H member 2	KCNA4
Salvia miltiorrhiza Bunge	isocorybulbine	Nuclear receptor coactivator 2	NCOA2
Salvia miltiorrhiza Bunge	isocorybulbine	Delta-type opioid receptor	OPRD1
Salvia miltiorrhiza Bunge	isocorybulbine	Retinoic acid receptor RXR-alpha	RXRA
Salvia miltiorrhiza Bunge	Hyndarin	Muscarinic acetylcholine receptor M1	CHRM1
Salvia miltiorrhiza Bunge	Hyndarin	Dopamine D1 receptor	DRD1
Salvia miltiorrhiza Bunge	Hyndarin	D(2) dopamine receptor	DRD2
Salvia miltiorrhiza Bunge	Hyndarin	Delta-type opioid receptor	OPRD1
Salvia miltiorrhiza Bunge	Hyndarin	Mu-type opioid receptor	OPRM1
Salvia miltiorrhiza Bunge	hederagenin	Cytochrome P450-cam	CYP2C8
Salvia miltiorrhiza Bunge	hederagenin	Gamma-aminobutyric-acid receptor alpha-2 subunit	GABRA2
Salvia miltiorrhiza Bunge	hederagenin	Ig gamma-1 chain C region	IGHG1
Salvia miltiorrhiza Bunge	hederagenin	Progesterone receptor	PGR
Salvia miltiorrhiza Bunge	hederagenin	Prostaglandin G/H synthase 1	PTGS1
Salvia miltiorrhiza Bunge	hederagenin	Prostaglandin G/H synthase 2	PTGS2
Salvia miltiorrhiza Bunge	Glauvent	Muscarinic acetylcholine receptor M1	CHRM1
Salvia miltiorrhiza Bunge	Glauvent	Muscarinic acetylcholine receptor M3	CHRM3
Salvia miltiorrhiza Bunge	Glauvent	Nitric-oxide synthase, endothelial	NOS3
Salvia miltiorrhiza Bunge	Glauvent	Delta-type opioid receptor	OPRD1
Salvia miltiorrhiza Bunge	Glauvent	Retinoic acid receptor RXR-alpha	RXRA
Salvia miltiorrhiza Bunge	gibberellin 7	Sodium-dependent serotonin transporter	SLC6A4
Salvia miltiorrhiza Bunge	Germacron	Prostaglandin G/H synthase 1	PTGS1
Salvia miltiorrhiza Bunge	Germacron	Prostaglandin G/H synthase 2	PTGS2
Salvia miltiorrhiza Bunge	geraniol	3-hydroxy-3-methylglutaryl-coenzyme A reductase	HMGCR
Salvia miltiorrhiza Bunge	gamma-aminobutyric acid	Cathepsin D	CTSD
Salvia miltiorrhiza Bunge	gamma-aminobutyric acid	Interleukin-6	IL6
Salvia miltiorrhiza Bunge	gamma-aminobutyric acid	mRNA of PKA Catalytic Subunit C-alpha	PRKACA
Salvia miltiorrhiza Bunge	Furanodiene	Prostaglandin G/H synthase 2	PTGS2
Salvia miltiorrhiza Bunge	Furanodiene	Sodium-dependent serotonin transporter	SLC6A4
Salvia miltiorrhiza Bunge	Fumarine	Muscarinic acetylcholine receptor M1	CHRM1
Salvia miltiorrhiza Bunge	Fumarine	Muscarinic acetylcholine receptor M3	CHRM3
Salvia miltiorrhiza Bunge	Fumarine	Dopamine D1 receptor	DRD1
Salvia miltiorrhiza Bunge	Fumarine	Heat shock protein HSP 90	HSP90AB1
Salvia miltiorrhiza Bunge	formyltanshinone	Androgen receptor	AR
Salvia miltiorrhiza Bunge	formyltanshinone	mRNA of PKA Catalytic Subunit C-alpha	PRKACA
Salvia miltiorrhiza Bunge	formononetin	Serine/threonine-protein kinase Chk1	CHEK1
Salvia miltiorrhiza Bunge	formononetin	Estrogen receptor	ESR1
Salvia miltiorrhiza Bunge	formononetin	Heat shock protein HSP 90	HSP90AB1
Salvia miltiorrhiza Bunge	formononetin	Interleukin-4	IL4R
Salvia miltiorrhiza Bunge	formononetin	mRNA of PKA Catalytic Subunit C-alpha	PRKACA
Salvia miltiorrhiza Bunge	formononetin	Prostaglandin G/H synthase 1	PTGS1
Salvia miltiorrhiza Bunge	formononetin	Prostaglandin G/H synthase 2	PTGS2
Salvia miltiorrhiza Bunge	formononetin	Sodium-dependent serotonin transporter	SLC6A4
Salvia miltiorrhiza Bunge	FERULIC ACID	Nitric-oxide synthase, endothelial	NOS3
Salvia miltiorrhiza Bunge	FERULIC ACID	mRNA of PKA Catalytic Subunit C-alpha	PRKACA
Salvia miltiorrhiza Bunge	FERULIC ACID	Prostaglandin G/H synthase 1	PTGS1
Salvia miltiorrhiza Bunge	FERULIC ACID	Prostaglandin G/H synthase 2	PTGS2
Salvia miltiorrhiza Bunge	farnesol	Protein HIRA	HIRA
Salvia miltiorrhiza Bunge	farnesol	3-hydroxy-3-methylglutaryl-coenzyme A reductase	HMGCR
Salvia miltiorrhiza Bunge	farnesol	Interleukin-6	IL6
Salvia miltiorrhiza Bunge	farnesol	Retinoic acid receptor RXR-alpha	RXRA
Salvia miltiorrhiza Bunge	Fagarine I	Muscarinic acetylcholine receptor M3	CHRM3
Salvia miltiorrhiza Bunge	Fagarine I	Dopamine D1 receptor	DRD1
Salvia miltiorrhiza Bunge	Fagarine I	Epidermal growth factor receptor	EGFR
Salvia miltiorrhiza Bunge	Fagarine I	Heat shock protein HSP 90	HSP90AB1
Salvia miltiorrhiza Bunge	Fagarine I	Potassium voltage-gated channel subfamily H member 2	KCNA4
Salvia miltiorrhiza Bunge	eugenol	Muscarinic acetylcholine receptor M1	CHRM1
Salvia miltiorrhiza Bunge	eugenol	Quinone oxidoreductase	CRYZ
Salvia miltiorrhiza Bunge	eugenol	Cytochrome P450 1B1	CYP1B1
Salvia miltiorrhiza Bunge	eugenol	Ecto-NOX disulfide-thiol exchanger 2	ENOX1
Salvia miltiorrhiza Bunge	eugenol	Ecto-NOX disulfide-thiol exchanger 2	ENOX1
Salvia miltiorrhiza Bunge	eugenol	Transcription factor p65	IKBKG
Salvia miltiorrhiza Bunge	eugenol	Amine oxidase [flavin-containing] A	MAOA
Salvia miltiorrhiza Bunge	eugenol	Nitric-oxide synthase, endothelial	NOS3
Salvia miltiorrhiza Bunge	EUG	Sodium-dependent dopamine transporter	SLC6A2
Salvia miltiorrhiza Bunge	ergosterol	7-dehydrocholesterol reductase	DHCR7
Salvia miltiorrhiza Bunge	epidanshenspiroketallactone	Alpha-1A adrenergic receptor	ADRA1A
Salvia miltiorrhiza Bunge	epidanshenspiroketallactone	Alpha-1B adrenergic receptor	ADRA1B
Salvia miltiorrhiza Bunge	epidanshenspiroketallactone	Alpha-1D adrenergic receptor	ADRA1D
Salvia miltiorrhiza Bunge	epidanshenspiroketallactone	Sodium channel protein type 5 subunit alpha	ADRB1
Salvia miltiorrhiza Bunge	epidanshenspiroketallactone	Beta-2 adrenergic receptor	ADRB2
Salvia miltiorrhiza Bunge	epidanshenspiroketallactone	Neuronal acetylcholine receptor protein, alpha-7 chain	CHRNA7
Salvia miltiorrhiza Bunge	epidanshenspiroketallactone	Estrogen receptor	ESR1
Salvia miltiorrhiza Bunge	epidanshenspiroketallactone	CGMP-inhibited 3',5'-cyclic phosphodiesterase A	PDE3A
Salvia miltiorrhiza Bunge	ent-Epicatechin	Heat shock protein HSP 90	HSP90AB1
Salvia miltiorrhiza Bunge	emodin	Cyclin-dependent kinase inhibitor 1	CDKN3
Salvia miltiorrhiza Bunge	emodin	Vascular endothelial growth factor receptor 1	FLT1
Salvia miltiorrhiza Bunge	emodin	Ig gamma-1 chain C region	IGHG1
Salvia miltiorrhiza Bunge	emodin	Vascular endothelial growth factor receptor 2	KDR
Salvia miltiorrhiza Bunge	emodin	Nuclear receptor coactivator 2	NCOA2
Salvia miltiorrhiza Bunge	emodin	Transforming growth factor beta-1	TGFB1
Salvia miltiorrhiza Bunge	ellagic acid	Glutathione S-transferase A1	GSTA1
Salvia miltiorrhiza Bunge	ellagic acid	Glutathione S-transferase A2	GSTA2
Salvia miltiorrhiza Bunge	ellagic acid	Heat shock protein HSP 90	HSP90AB1
Salvia miltiorrhiza Bunge	EIC	Prostaglandin G/H synthase 1	PTGS1
Salvia miltiorrhiza Bunge	EIC	Prostaglandin G/H synthase 2	PTGS2
Salvia miltiorrhiza Bunge	dihydrotanshinoneⅠ	Alpha-1A adrenergic receptor	ADRA1A
Salvia miltiorrhiza Bunge	dihydrotanshinoneⅠ	Alpha-1B adrenergic receptor	ADRA1B
Salvia miltiorrhiza Bunge	dihydrotanshinoneⅠ	Sodium channel protein type 5 subunit alpha	ADRB1
Salvia miltiorrhiza Bunge	dihydrotanshinoneⅠ	Beta-2 adrenergic receptor	ADRB2
Salvia miltiorrhiza Bunge	dihydrotanshinoneⅠ	Neuronal acetylcholine receptor protein, alpha-7 chain	CHRNA7
Salvia miltiorrhiza Bunge	dihydrotanshinlactone	Acetylcholinesterase	ACHE
Salvia miltiorrhiza Bunge	dihydrotanshinlactone	Alpha-1A adrenergic receptor	ADRA1A
Salvia miltiorrhiza Bunge	dihydrotanshinlactone	Alpha-1B adrenergic receptor	ADRA1B
Salvia miltiorrhiza Bunge	dihydrotanshinlactone	Alpha-1D adrenergic receptor	ADRA1D
Salvia miltiorrhiza Bunge	dihydrotanshinlactone	Sodium channel protein type 5 subunit alpha	ADRB1
Salvia miltiorrhiza Bunge	dihydrotanshinlactone	Beta-2 adrenergic receptor	ADRB2
Salvia miltiorrhiza Bunge	dihydrotanshinlactone	Androgen receptor	AR
Salvia miltiorrhiza Bunge	dihydrotanshinlactone	Carbonic anhydrase II	CA2
Salvia miltiorrhiza Bunge	dihydrotanshinlactone	Muscarinic acetylcholine receptor M1	CHRM1
Salvia miltiorrhiza Bunge	dihydrotanshinlactone	Neuronal acetylcholine receptor protein, alpha-7 chain	CHRNA7
Salvia miltiorrhiza Bunge	dihydrotanshinlactone	Estrogen receptor	ESR1
Salvia miltiorrhiza Bunge	dihydrotanshinlactone	Mu-type opioid receptor	OPRM1
Salvia miltiorrhiza Bunge	dihydrotanshinlactone	CGMP-inhibited 3',5'-cyclic phosphodiesterase A	PDE3A
Salvia miltiorrhiza Bunge	Dihydrosanguinarine	Prostaglandin G/H synthase 2	PTGS2
Salvia miltiorrhiza Bunge	dihydroisotanshinoneⅠ	Acetylcholinesterase	ACHE
Salvia miltiorrhiza Bunge	dihydroisotanshinoneⅠ	Alpha-1A adrenergic receptor	ADRA1A
Salvia miltiorrhiza Bunge	dihydroisotanshinoneⅠ	Alpha-1B adrenergic receptor	ADRA1B
Salvia miltiorrhiza Bunge	dihydroisotanshinoneⅠ	Alpha-1D adrenergic receptor	ADRA1D
Salvia miltiorrhiza Bunge	dihydroisotanshinoneⅠ	Sodium channel protein type 5 subunit alpha	ADRB1
Salvia miltiorrhiza Bunge	dihydroisotanshinoneⅠ	Beta-2 adrenergic receptor	ADRB2
Salvia miltiorrhiza Bunge	dihydroisotanshinoneⅠ	Androgen receptor	AR
Salvia miltiorrhiza Bunge	dihydroisotanshinoneⅠ	Carbonic anhydrase II	CA2
Salvia miltiorrhiza Bunge	dihydroisotanshinoneⅠ	Muscarinic acetylcholine receptor M1	CHRM1
Salvia miltiorrhiza Bunge	dihydroisotanshinoneⅠ	Neuronal acetylcholine receptor protein, alpha-7 chain	CHRNA7
Salvia miltiorrhiza Bunge	dihydroisotanshinoneⅠ	Estrogen receptor	ESR1
Salvia miltiorrhiza Bunge	dihydroisotanshinoneⅠ	Coagulation factor Xa	F10
Salvia miltiorrhiza Bunge	dihydroisotanshinoneⅠ	Thrombin	F2
Salvia miltiorrhiza Bunge	dihydroisotanshinoneⅠ	Heat shock protein HSP 90	HSP90AB1
Salvia miltiorrhiza Bunge	dihydroisotanshinoneⅠ	Mitogen-activated protein kinase 14	MAPK14
Salvia miltiorrhiza Bunge	Dihydrochelerythrine	Prostaglandin G/H synthase 2	PTGS2
Salvia miltiorrhiza Bunge	digallate	Aldose reductase	AKR1B1
Salvia miltiorrhiza Bunge	difurocumenone	mRNA of PKA Catalytic Subunit C-alpha	PRKACA
Salvia miltiorrhiza Bunge	difurocumenone	Prostaglandin G/H synthase 1	PTGS1
Salvia miltiorrhiza Bunge	difurocumenone	Prostaglandin G/H synthase 2	PTGS2
Salvia miltiorrhiza Bunge	deoxyneocryptotanshinone	Alpha-1A adrenergic receptor	ADRA1A
Salvia miltiorrhiza Bunge	deoxyneocryptotanshinone	Alpha-1B adrenergic receptor	ADRA1B
Salvia miltiorrhiza Bunge	deoxyneocryptotanshinone	Alpha-1D adrenergic receptor	ADRA1D
Salvia miltiorrhiza Bunge	deoxyneocryptotanshinone	Sodium channel protein type 5 subunit alpha	ADRB1
Salvia miltiorrhiza Bunge	deoxyneocryptotanshinone	Beta-2 adrenergic receptor	ADRB2
Salvia miltiorrhiza Bunge	deoxyneocryptotanshinone	Androgen receptor	AR
Salvia miltiorrhiza Bunge	deoxyneocryptotanshinone	Carbonic anhydrase II	CA2
Salvia miltiorrhiza Bunge	deoxyneocryptotanshinone	Muscarinic acetylcholine receptor M1	CHRM1
Salvia miltiorrhiza Bunge	deoxyneocryptotanshinone	Neuronal acetylcholine receptor protein, alpha-7 chain	CHRNA7
Salvia miltiorrhiza Bunge	deoxyneocryptotanshinone	Estrogen receptor	ESR1
Salvia miltiorrhiza Bunge	demethylcorydalmatine	Muscarinic acetylcholine receptor M1	CHRM1
Salvia miltiorrhiza Bunge	demethylcorydalmatine	Muscarinic acetylcholine receptor M3	CHRM3
Salvia miltiorrhiza Bunge	demethylcorydalmatine	Dopamine D1 receptor	DRD1
Salvia miltiorrhiza Bunge	demethoxycurrcumin	Coagulation factor Xa	F10
Salvia miltiorrhiza Bunge	delta-amorphene	Nuclear receptor coactivator 2	NCOA2
Salvia miltiorrhiza Bunge	delta-amorphene	Prostaglandin G/H synthase 1	PTGS1
Salvia miltiorrhiza Bunge	delta-amorphene	Prostaglandin G/H synthase 2	PTGS2
Salvia miltiorrhiza Bunge	Dehydrotanshinone II A	Acetylcholinesterase	ACHE
Salvia miltiorrhiza Bunge	Dehydrotanshinone II A	Alpha-1A adrenergic receptor	ADRA1A
Salvia miltiorrhiza Bunge	Dehydrotanshinone II A	Sodium channel protein type 5 subunit alpha	ADRB1
Salvia miltiorrhiza Bunge	Dehydrotanshinone II A	Beta-2 adrenergic receptor	ADRB2
Salvia miltiorrhiza Bunge	Dehydrotanshinone II A	Androgen receptor	AR
Salvia miltiorrhiza Bunge	Dehydrotanshinone II A	Muscarinic acetylcholine receptor M1	CHRM1
Salvia miltiorrhiza Bunge	Dehydrotanshinone II A	Muscarinic acetylcholine receptor M3	CHRM3
Salvia miltiorrhiza Bunge	Dehydrotanshinone II A	Neuronal acetylcholine receptor protein, alpha-7 chain	CHRNA7
Salvia miltiorrhiza Bunge	Dehydrotanshinone II A	Estrogen receptor	ESR1
Salvia miltiorrhiza Bunge	Dehydrotanshinone II A	Thrombin	F2
Salvia miltiorrhiza Bunge	Dehydronantenine	Nitric-oxide synthase, endothelial	NOS3
Salvia miltiorrhiza Bunge	Dehydromiltirone	Alpha-1A adrenergic receptor	ADRA1A
Salvia miltiorrhiza Bunge	Dehydromiltirone	Alpha-1B adrenergic receptor	ADRA1B
Salvia miltiorrhiza Bunge	Dehydromiltirone	Alpha-1D adrenergic receptor	ADRA1D
Salvia miltiorrhiza Bunge	Dehydromiltirone	Alpha-2C adrenergic receptor	ADRA2C
Salvia miltiorrhiza Bunge	Dehydromiltirone	Sodium channel protein type 5 subunit alpha	ADRB1
Salvia miltiorrhiza Bunge	Dehydromiltirone	Beta-2 adrenergic receptor	ADRB2
Salvia miltiorrhiza Bunge	Dehydromiltirone	Androgen receptor	AR
Salvia miltiorrhiza Bunge	Dehydromiltirone	Muscarinic acetylcholine receptor M1	CHRM1
Salvia miltiorrhiza Bunge	Dehydromiltirone	Muscarinic acetylcholine receptor M3	CHRM3
Salvia miltiorrhiza Bunge	Dehydromiltirone	Neuronal acetylcholine receptor protein, alpha-7 chain	CHRNA7
Salvia miltiorrhiza Bunge	Dehydromiltirone	Delta-type opioid receptor	OPRD1
Salvia miltiorrhiza Bunge	Dehydromiltirone	DNA topoisomerase II	TOP2A
Salvia miltiorrhiza Bunge	Dehydroglaucine	Estrogen receptor	ESR1
Salvia miltiorrhiza Bunge	Dehydroglaucine	Nuclear receptor coactivator 2	NCOA2
Salvia miltiorrhiza Bunge	Dehydroglaucine	Nitric-oxide synthase, endothelial	NOS3
Salvia miltiorrhiza Bunge	dehydrocostus lactone	Neuronal acetylcholine receptor protein, alpha-7 chain	CHRNA7
Salvia miltiorrhiza Bunge	Dehydrocorydalmine	Potassium voltage-gated channel subfamily H member 2	KCNA4
Salvia miltiorrhiza Bunge	Dehydrocorydalmine	Nuclear receptor coactivator 2	NCOA2
Salvia miltiorrhiza Bunge	dehydrocorydaline	Nuclear receptor coactivator 2	NCOA2
Salvia miltiorrhiza Bunge	Dehydrocorybulbine	Serine/threonine-protein kinase Chk1	CHEK1
Salvia miltiorrhiza Bunge	Dehydrocorybulbine	Nuclear receptor coactivator 2	NCOA2
Salvia miltiorrhiza Bunge	dehydrocavidine	Muscarinic acetylcholine receptor M1	CHRM1
Salvia miltiorrhiza Bunge	dehydrocavidine	Muscarinic acetylcholine receptor M3	CHRM3
Salvia miltiorrhiza Bunge	dehydrocavidine	Dopamine D1 receptor	DRD1
Salvia miltiorrhiza Bunge	dehydrocavidine	Mu-type opioid receptor	OPRM1
Salvia miltiorrhiza Bunge	dehydrocavidine	DNA topoisomerase II	TOP2A
Salvia miltiorrhiza Bunge	D-Camphene	Coagulation factor Xa	F10
Salvia miltiorrhiza Bunge	D-Camphene	Gamma-aminobutyric acid receptor subunit alpha-1	GABRA1
Salvia miltiorrhiza Bunge	D-Camphene	Gamma-aminobutyric-acid receptor alpha-2 subunit	GABRA2
Salvia miltiorrhiza Bunge	D-Camphene	DNA topoisomerase II	TOP2A
Salvia miltiorrhiza Bunge	dan-shexinkum d	Acetylcholinesterase	ACHE
Salvia miltiorrhiza Bunge	dan-shexinkum d	Alpha-1B adrenergic receptor	ADRA1B
Salvia miltiorrhiza Bunge	dan-shexinkum d	Sodium channel protein type 5 subunit alpha	ADRB1
Salvia miltiorrhiza Bunge	dan-shexinkum d	Beta-2 adrenergic receptor	ADRB2
Salvia miltiorrhiza Bunge	dan-shexinkum d	Androgen receptor	AR
Salvia miltiorrhiza Bunge	dan-shexinkum d	Carbonic anhydrase II	CA2
Salvia miltiorrhiza Bunge	dan-shexinkum d	Muscarinic acetylcholine receptor M1	CHRM1
Salvia miltiorrhiza Bunge	dan-shexinkum d	Coagulation factor Xa	F10
Salvia miltiorrhiza Bunge	dan-shexinkum d	Thrombin	F2
Salvia miltiorrhiza Bunge	dan-shexinkum d	Trypsin-1	PRSS1
Salvia miltiorrhiza Bunge	dan-shexinkum d	DNA topoisomerase II	TOP2A
Salvia miltiorrhiza Bunge	dan-shexinkum b	Alpha-1A adrenergic receptor	ADRA1A
Salvia miltiorrhiza Bunge	dan-shexinkum b	Alpha-1B adrenergic receptor	ADRA1B
Salvia miltiorrhiza Bunge	dan-shexinkum b	Alpha-1D adrenergic receptor	ADRA1D
Salvia miltiorrhiza Bunge	dan-shexinkum b	Sodium channel protein type 5 subunit alpha	ADRB1
Salvia miltiorrhiza Bunge	dan-shexinkum b	Beta-2 adrenergic receptor	ADRB2
Salvia miltiorrhiza Bunge	dan-shexinkum b	Androgen receptor	AR
Salvia miltiorrhiza Bunge	dan-shexinkum b	Carbonic anhydrase II	CA2
Salvia miltiorrhiza Bunge	dan-shexinkum b	Muscarinic acetylcholine receptor M1	CHRM1
Salvia miltiorrhiza Bunge	dan-shexinkum b	Muscarinic acetylcholine receptor M3	CHRM3
Salvia miltiorrhiza Bunge	dan-shexinkum b	Muscarinic acetylcholine receptor M4	CHRM4
Salvia miltiorrhiza Bunge	dan-shexinkum b	Neuronal acetylcholine receptor protein, alpha-7 chain	CHRNA7
Salvia miltiorrhiza Bunge	dan-shexinkum b	Coagulation factor Xa	F10
Salvia miltiorrhiza Bunge	dan-shexinkum b	Delta-type opioid receptor	OPRD1
Salvia miltiorrhiza Bunge	dan-shexinkum a	Alpha-1B adrenergic receptor	ADRA1B
Salvia miltiorrhiza Bunge	dan-shexinkum a	Sodium channel protein type 5 subunit alpha	ADRB1
Salvia miltiorrhiza Bunge	dan-shexinkum a	Beta-2 adrenergic receptor	ADRB2
Salvia miltiorrhiza Bunge	dan-shexinkum a	Androgen receptor	AR
Salvia miltiorrhiza Bunge	dan-shexinkum a	Carbonic anhydrase II	CA2
Salvia miltiorrhiza Bunge	dan-shexinkum a	Ig gamma-1 chain C region	IGHG1
Salvia miltiorrhiza Bunge	danshensu	Acetylcholinesterase	ACHE
Salvia miltiorrhiza Bunge	danshensu	Actin, cytoplasmic 1	ACTB
Salvia miltiorrhiza Bunge	danshensu	Alpha-1D adrenergic receptor	ADRA1D
Salvia miltiorrhiza Bunge	danshensu	Alpha-2A adrenergic receptor	ADRA2A
Salvia miltiorrhiza Bunge	danshensu	Alpha-2B adrenergic receptor	ADRA2B
Salvia miltiorrhiza Bunge	danshensu	Alpha-2C adrenergic receptor	ADRA2C
Salvia miltiorrhiza Bunge	danshensu	Beta-1 adrenergic receptor	ADRB1
Salvia miltiorrhiza Bunge	danshensu	Beta-2 adrenergic receptor	ADRB2
Salvia miltiorrhiza Bunge	danshensu	Collagen alpha-1(I) chain	COL1A1
Salvia miltiorrhiza Bunge	danshensu	Collagen alpha-1(III) chain	COL3A1
Salvia miltiorrhiza Bunge	danshensu	Thrombin	F2
Salvia miltiorrhiza Bunge	danshensu	Transforming growth factor beta-1	TGFB1
Salvia miltiorrhiza Bunge	danshenspiroketallactoneii	Alpha-1A adrenergic receptor	ADRA1A
Salvia miltiorrhiza Bunge	danshenspiroketallactoneii	Alpha-1B adrenergic receptor	ADRA1B
Salvia miltiorrhiza Bunge	danshenspiroketallactoneii	Sodium channel protein type 5 subunit alpha	ADRB1
Salvia miltiorrhiza Bunge	danshenspiroketallactoneii	Beta-2 adrenergic receptor	ADRB2
Salvia miltiorrhiza Bunge	danshenspiroketallactoneii	Carbonic anhydrase II	CA2
Salvia miltiorrhiza Bunge	danshenspiroketallactoneii	Muscarinic acetylcholine receptor M1	CHRM1
Salvia miltiorrhiza Bunge	danshenspiroketallactoneii	Muscarinic acetylcholine receptor M3	CHRM3
Salvia miltiorrhiza Bunge	danshenspiroketallactoneii	Muscarinic acetylcholine receptor M4	CHRM4
Salvia miltiorrhiza Bunge	danshenspiroketallactoneii	Neuronal acetylcholine receptor protein, alpha-7 chain	CHRNA7
Salvia miltiorrhiza Bunge	danshenspiroketallactoneii	D(2) dopamine receptor	DRD2
Salvia miltiorrhiza Bunge	danshenspiroketallactoneii	CGMP-inhibited 3',5'-cyclic phosphodiesterase A	PDE3A
Salvia miltiorrhiza Bunge	danshenspiroketallactone	Acetylcholinesterase	ACHE
Salvia miltiorrhiza Bunge	danshenspiroketallactone	Alpha-1A adrenergic receptor	ADRA1A
Salvia miltiorrhiza Bunge	danshenspiroketallactone	Alpha-1B adrenergic receptor	ADRA1B
Salvia miltiorrhiza Bunge	danshenspiroketallactone	Alpha-1D adrenergic receptor	ADRA1D
Salvia miltiorrhiza Bunge	danshenspiroketallactone	Sodium channel protein type 5 subunit alpha	ADRB1
Salvia miltiorrhiza Bunge	danshenspiroketallactone	Beta-2 adrenergic receptor	ADRB2
Salvia miltiorrhiza Bunge	danshenspiroketallactone	Carbonic anhydrase II	CA2
Salvia miltiorrhiza Bunge	danshenspiroketallactone	Muscarinic acetylcholine receptor M1	CHRM1
Salvia miltiorrhiza Bunge	danshenspiroketallactone	Muscarinic acetylcholine receptor M3	CHRM3
Salvia miltiorrhiza Bunge	danshenspiroketallactone	Muscarinic acetylcholine receptor M4	CHRM4
Salvia miltiorrhiza Bunge	danshenspiroketallactone	Neuronal acetylcholine receptor protein, alpha-7 chain	CHRNA7
Salvia miltiorrhiza Bunge	danshenspiroketallactone	Retinoic acid receptor RXR-alpha	RXRA
Salvia miltiorrhiza Bunge	Danshenol B	Carbonic anhydrase II	CA2
Salvia miltiorrhiza Bunge	Danshenol B	Glucocorticoid receptor	NR3C1
Salvia miltiorrhiza Bunge	Danshenol A	Sodium channel protein type 5 subunit alpha	ADRB1
Salvia miltiorrhiza Bunge	Danshenol A	Coagulation factor Xa	F10
Salvia miltiorrhiza Bunge	Danshenol A	Retinoic acid receptor RXR-alpha	RXRA
Salvia miltiorrhiza Bunge	daidzein	Caspase-3	CASP3
Salvia miltiorrhiza Bunge	daidzein	CD5 antigen-like	CD5L
Salvia miltiorrhiza Bunge	daidzein	Cyclin-dependent kinase inhibitor 1	CDKN3
Salvia miltiorrhiza Bunge	daidzein	Carnitine O-palmitoyltransferase 1, liver isoform	CPT1A
Salvia miltiorrhiza Bunge	daidzein	Eukaryotic translation initiation factor 6	EIF3L
Salvia miltiorrhiza Bunge	daidzein	Estrogen receptor	ESR1
Salvia miltiorrhiza Bunge	daidzein	Low affinity immunoglobulin epsilon Fc receptor	FCER2
Salvia miltiorrhiza Bunge	daidzein	Proto-oncogene c-Fos	FOS
Salvia miltiorrhiza Bunge	daidzein	Gamma-aminobutyric acid type B receptor subunit 1	GABBR1
Salvia miltiorrhiza Bunge	daidzein	Insulin-like growth factor 1 receptor	IGF1R
Salvia miltiorrhiza Bunge	daidzein	Interleukin-6	IL6
Salvia miltiorrhiza Bunge	daidzein	mRNA of PKA Catalytic Subunit C-alpha	PRKACA
Salvia miltiorrhiza Bunge	daidzein	Prostaglandin G/H synthase 1	PTGS1
Salvia miltiorrhiza Bunge	daidzein	Prostaglandin G/H synthase 2	PTGS2
Salvia miltiorrhiza Bunge	daidzein	Retinoic acid receptor RXR-alpha	RXRA
Salvia miltiorrhiza Bunge	daidzein	Trefoil factor 1	TFF1
Salvia miltiorrhiza Bunge	cryptotanshinone	Alpha-1A adrenergic receptor	ADRA1A
Salvia miltiorrhiza Bunge	cryptotanshinone	Alpha-1B adrenergic receptor	ADRA1B
Salvia miltiorrhiza Bunge	cryptotanshinone	Alpha-1D adrenergic receptor	ADRA1D
Salvia miltiorrhiza Bunge	cryptotanshinone	Sodium channel protein type 5 subunit alpha	ADRB1
Salvia miltiorrhiza Bunge	cryptotanshinone	Beta-2 adrenergic receptor	ADRB2
Salvia miltiorrhiza Bunge	cryptotanshinone	Amyloid beta A4 protein	APP
Salvia miltiorrhiza Bunge	cryptotanshinone	Bcl-2-like protein 1	BCL2L1
Salvia miltiorrhiza Bunge	cryptotanshinone	Baculoviral IAP repeat-containing protein 5	BIRC5
Salvia miltiorrhiza Bunge	cryptotanshinone	Muscarinic acetylcholine receptor M1	CHRM1
Salvia miltiorrhiza Bunge	cryptotanshinone	Muscarinic acetylcholine receptor M3	CHRM3
Salvia miltiorrhiza Bunge	cryptotanshinone	Muscarinic acetylcholine receptor M4	CHRM4
Salvia miltiorrhiza Bunge	cryptotanshinone	Neuronal acetylcholine receptor protein, alpha-7 chain	CHRNA7
Salvia miltiorrhiza Bunge	Cryptopin	Muscarinic acetylcholine receptor M1	CHRM1
Salvia miltiorrhiza Bunge	Cryptopin	Dopamine D1 receptor	DRD1
Salvia miltiorrhiza Bunge	Cryptopin	Vascular endothelial growth factor receptor 2	KDR
Salvia miltiorrhiza Bunge	Cryptopin	Mu-type opioid receptor	OPRM1
Salvia miltiorrhiza Bunge	Cryptopin	Prostaglandin G/H synthase 2	PTGS2
Salvia miltiorrhiza Bunge	Cryptopin	Sodium-dependent serotonin transporter	SLC6A4
Salvia miltiorrhiza Bunge	coumarin	Cytochrome P450 2A6	CYP2A6
Salvia miltiorrhiza Bunge	coumarin	Glutathione S-transferase A2	GSTA2
Salvia miltiorrhiza Bunge	coumarin	Prostaglandin G/H synthase 2	PTGS2
Salvia miltiorrhiza Bunge	Corynoloxine	Mu-type opioid receptor	OPRM1
Salvia miltiorrhiza Bunge	Corydine	Muscarinic acetylcholine receptor M1	CHRM1
Salvia miltiorrhiza Bunge	Corydine	Muscarinic acetylcholine receptor M3	CHRM3
Salvia miltiorrhiza Bunge	Corydine	Mu-type opioid receptor	OPRM1
Salvia miltiorrhiza Bunge	Corydalmine	Muscarinic acetylcholine receptor M1	CHRM1
Salvia miltiorrhiza Bunge	Corydalmine	Nuclear receptor coactivator 2	NCOA2
Salvia miltiorrhiza Bunge	Corydalmine	Mu-type opioid receptor	OPRM1
Salvia miltiorrhiza Bunge	CORYDALINE	Muscarinic acetylcholine receptor M1	CHRM1
Salvia miltiorrhiza Bunge	CORYDALINE	Dopamine D1 receptor	DRD1
Salvia miltiorrhiza Bunge	CORYDALINE	D(2) dopamine receptor	DRD2
Salvia miltiorrhiza Bunge	CORYDALINE	Mu-type opioid receptor	OPRM1
Salvia miltiorrhiza Bunge	corybulbine	Muscarinic acetylcholine receptor M1	CHRM1
Salvia miltiorrhiza Bunge	corybulbine	Mu-type opioid receptor	OPRM1
Salvia miltiorrhiza Bunge	coptisine	Potassium voltage-gated channel subfamily H member 2	KCNA4
Salvia miltiorrhiza Bunge	coptisine	Prostaglandin G/H synthase 2	PTGS2
Salvia miltiorrhiza Bunge	Coniferyl ferulate	Coagulation factor Xa	F10
Salvia miltiorrhiza Bunge	columbamine	Prostaglandin G/H synthase 2	PTGS2
Salvia miltiorrhiza Bunge	columbamine	Retinoic acid receptor RXR-alpha	RXRA
Salvia miltiorrhiza Bunge	Clarkeanidine	Muscarinic acetylcholine receptor M1	CHRM1
Salvia miltiorrhiza Bunge	Clarkeanidine	Dopamine D1 receptor	DRD1
Salvia miltiorrhiza Bunge	Clarkeanidine	Delta-type opioid receptor	OPRD1
Salvia miltiorrhiza Bunge	Clarkeanidine	Mu-type opioid receptor	OPRM1
Salvia miltiorrhiza Bunge	cis-p-Coumarate	Prostaglandin G/H synthase 1	PTGS1
Salvia miltiorrhiza Bunge	cis-p-Coumarate	Prostaglandin G/H synthase 2	PTGS2
Salvia miltiorrhiza Bunge	cis-ligustilide	Gamma-aminobutyric acid receptor subunit alpha-1	GABRA1
Salvia miltiorrhiza Bunge	Chuanxiongol	Muscarinic acetylcholine receptor M3	CHRM3
Salvia miltiorrhiza Bunge	Chuanxiongol	CGMP-inhibited 3',5'-cyclic phosphodiesterase A	PDE3A
Salvia miltiorrhiza Bunge	Chuanxiongol	Prostaglandin G/H synthase 1	PTGS1
Salvia miltiorrhiza Bunge	Cerulignol	Muscarinic acetylcholine receptor M3	CHRM3
Salvia miltiorrhiza Bunge	Cerulignol	Prostaglandin G/H synthase 1	PTGS1
Salvia miltiorrhiza Bunge	Cedrene	Muscarinic acetylcholine receptor M3	CHRM3
Salvia miltiorrhiza Bunge	Cedrene	Gamma-aminobutyric-acid receptor alpha-2 subunit	GABRA2
Salvia miltiorrhiza Bunge	Cedrene	Retinoic acid receptor RXR-alpha	RXRA
Salvia miltiorrhiza Bunge	Cavidine	Muscarinic acetylcholine receptor M1	CHRM1
Salvia miltiorrhiza Bunge	Cavidine	Dopamine D1 receptor	DRD1
Salvia miltiorrhiza Bunge	Cavidine	Heat shock protein HSP 90	HSP90AB1
Salvia miltiorrhiza Bunge	Cavidine	Potassium voltage-gated channel subfamily H member 2	KCNA4
Salvia miltiorrhiza Bunge	Cavidine	Delta-type opioid receptor	OPRD1
Salvia miltiorrhiza Bunge	Cavidine	Mu-type opioid receptor	OPRM1
Salvia miltiorrhiza Bunge	Cavidine	Prostaglandin G/H synthase 2	PTGS2
Salvia miltiorrhiza Bunge	Cavidine	DNA topoisomerase II	TOP2A
Salvia miltiorrhiza Bunge	caseanidine	Muscarinic acetylcholine receptor M1	CHRM1
Salvia miltiorrhiza Bunge	caseanidine	Dopamine D1 receptor	DRD1
Salvia miltiorrhiza Bunge	caseanidine	Delta-type opioid receptor	OPRD1
Salvia miltiorrhiza Bunge	caseanidine	Mu-type opioid receptor	OPRM1
Salvia miltiorrhiza Bunge	Capaurine	Muscarinic acetylcholine receptor M1	CHRM1
Salvia miltiorrhiza Bunge	Capaurine	Dopamine D1 receptor	DRD1
Salvia miltiorrhiza Bunge	Capaurine	Vascular endothelial growth factor receptor 2	KDR
Salvia miltiorrhiza Bunge	Capaurine	Delta-type opioid receptor	OPRD1
Salvia miltiorrhiza Bunge	Capaurine	Mu-type opioid receptor	OPRM1
Salvia miltiorrhiza Bunge	Calycosin	Estrogen receptor beta	ESR2
Salvia miltiorrhiza Bunge	Calycosin	Mitogen-activated protein kinase 14	MAPK14
Salvia miltiorrhiza Bunge	Calycosin	mRNA of PKA Catalytic Subunit C-alpha	PRKACA
Salvia miltiorrhiza Bunge	Calycosin	Prostaglandin G/H synthase 1	PTGS1
Salvia miltiorrhiza Bunge	Calycosin	Prostaglandin G/H synthase 2	PTGS2
Salvia miltiorrhiza Bunge	calarene	Gamma-aminobutyric-acid receptor subunit alpha-6	GABRA6
Salvia miltiorrhiza Bunge	caffeic acid	Insulin-like growth factor II	IGF2
Salvia miltiorrhiza Bunge	caffeic acid	Protein kinase C beta type	PRKCB
Salvia miltiorrhiza Bunge	caffeic acid	Prostaglandin G/H synthase 1	PTGS1
Salvia miltiorrhiza Bunge	caffeic acid	Sodium-dependent dopamine transporter	SLC6A2
Salvia miltiorrhiza Bunge	Caffeate	Prostaglandin G/H synthase 1	PTGS1
Salvia miltiorrhiza Bunge	Caffeate	Prostaglandin G/H synthase 2	PTGS2
Salvia miltiorrhiza Bunge	bicuculline	Proto-oncogene c-Fos	FOS
Salvia miltiorrhiza Bunge	bicuculline	Metabotropic glutamate receptor 1	GRM1
Salvia miltiorrhiza Bunge	bicuculline	Heat shock protein HSP 90	HSP90AB1
Salvia miltiorrhiza Bunge	bicuculline	Potassium voltage-gated channel subfamily H member 2	KCNA4
Salvia miltiorrhiza Bunge	bicuculline	DNA topoisomerase II	TOP2A
Salvia miltiorrhiza Bunge	betea-CUBEBENE	Muscarinic acetylcholine receptor M3	CHRM3
Salvia miltiorrhiza Bunge	betea-CUBEBENE	Gamma-aminobutyric acid receptor subunit alpha-1	GABRA1
Salvia miltiorrhiza Bunge	beta-sitosterol	Caspase-3	CASP3
Salvia miltiorrhiza Bunge	beta-sitosterol	Neuronal acetylcholine receptor subunit alpha-2	CHRNA2
Salvia miltiorrhiza Bunge	beta-sitosterol	Dopamine D1 receptor	DRD1
Salvia miltiorrhiza Bunge	beta-sitosterol	Gamma-aminobutyric acid receptor subunit alpha-1	GABRA1
Salvia miltiorrhiza Bunge	beta-sitosterol	Gamma-aminobutyric-acid receptor alpha-2 subunit	GABRA2
Salvia miltiorrhiza Bunge	beta-sitosterol	Heat shock protein HSP 90	HSP90AB1
Salvia miltiorrhiza Bunge	beta-sitosterol	Transcription factor AP-1	JUN
Salvia miltiorrhiza Bunge	beta-sitosterol	Mu-type opioid receptor	OPRM1
Salvia miltiorrhiza Bunge	beta-sitosterol	CGMP-inhibited 3',5'-cyclic phosphodiesterase A	PDE3A
Salvia miltiorrhiza Bunge	beta-sitosterol	Phosphatidylinositol-4,5-bisphosphate 3-kinase catalytic subunit, gamma isoform	PIK3CG
Salvia miltiorrhiza Bunge	beta-sitosterol	Serum paraoxonase/arylesterase 1	PON1
Salvia miltiorrhiza Bunge	beta-sitosterol	mRNA of PKA Catalytic Subunit C-alpha	PRKACA
Salvia miltiorrhiza Bunge	beta-sitosterol	Prostaglandin G/H synthase 1	PTGS1
Salvia miltiorrhiza Bunge	beta-sitosterol	Prostaglandin G/H synthase 2	PTGS2
Salvia miltiorrhiza Bunge	beta-sitosterol	Sodium-dependent serotonin transporter	SLC6A4
Salvia miltiorrhiza Bunge	beta-sitosterol	Transforming growth factor beta-1	TGFB1
Salvia miltiorrhiza Bunge	beta-Selinene	Prostaglandin G/H synthase 1	PTGS1
Salvia miltiorrhiza Bunge	beta-Selinene	Prostaglandin G/H synthase 2	PTGS2
Salvia miltiorrhiza Bunge	beta-elemene	Cyclin-dependent kinase inhibitor 1	CDKN3
Salvia miltiorrhiza Bunge	beta-elemene	Eukaryotic translation initiation factor 6	EIF3L
Salvia miltiorrhiza Bunge	beta-elemene	Gamma-aminobutyric acid receptor subunit alpha-1	GABRA1
Salvia miltiorrhiza Bunge	beta-elemene	Prostaglandin G/H synthase 1	PTGS1
Salvia miltiorrhiza Bunge	beta-elemene	Prostaglandin G/H synthase 2	PTGS2
Salvia miltiorrhiza Bunge	beta-caryophyllene	Neuronal acetylcholine receptor subunit alpha-2	CHRNA2
Salvia miltiorrhiza Bunge	beta-caryophyllene	Interleukin-6	IL6
Salvia miltiorrhiza Bunge	beta-caryophyllene	Prostaglandin G/H synthase 1	PTGS1
Salvia miltiorrhiza Bunge	beta-caryophyllene	Prostaglandin G/H synthase 2	PTGS2
Salvia miltiorrhiza Bunge	beta-carotene	Catenin beta-1	CTNNB1
Salvia miltiorrhiza Bunge	beta-asarone	Muscarinic acetylcholine receptor M3	CHRM3
Salvia miltiorrhiza Bunge	beta-asarone	Proto-oncogene c-Fos	FOS
Salvia miltiorrhiza Bunge	beta-asarone	CGMP-inhibited 3',5'-cyclic phosphodiesterase A	PDE3A
Salvia miltiorrhiza Bunge	beta-asarone	Prostaglandin G/H synthase 1	PTGS1
Salvia miltiorrhiza Bunge	berberine	Coagulation factor Xa	F10
Salvia miltiorrhiza Bunge	berberine	Prostaglandin G/H synthase 2	PTGS2
Salvia miltiorrhiza Bunge	baicalein	Egl nine homolog 1	EGLN1
Salvia miltiorrhiza Bunge	baicalein	Fatty acid-binding protein, epidermal	FABP5
Salvia miltiorrhiza Bunge	baicalein	Heat shock protein HSP 90	HSP90AB1
Salvia miltiorrhiza Bunge	baicalein	Phosphatidylinositol-4,5-bisphosphate 3-kinase catalytic subunit, gamma isoform	PIK3CG
Salvia miltiorrhiza Bunge	anethole	Muscarinic acetylcholine receptor M1	CHRM1
Salvia miltiorrhiza Bunge	anethole	Amine oxidase [flavin-containing] A	MAOA
Salvia miltiorrhiza Bunge	Amygdalin	Prostaglandin G/H synthase 2	PTGS2
Salvia miltiorrhiza Bunge	alpha-Selinene	Muscarinic acetylcholine receptor M3	CHRM3
Salvia miltiorrhiza Bunge	alpha-Selinene	Gamma-aminobutyric acid receptor subunit alpha-1	GABRA1
Salvia miltiorrhiza Bunge	alpha-Selinene	Gamma-aminobutyric-acid receptor alpha-2 subunit	GABRA2
Salvia miltiorrhiza Bunge	alpha-humulene	Prostaglandin G/H synthase 2	PTGS2
Salvia miltiorrhiza Bunge	alpha-Curcumene	Prostaglandin G/H synthase 2	PTGS2
Salvia miltiorrhiza Bunge	alexandrin	Nuclear receptor coactivator 2	NCOA2
Salvia miltiorrhiza Bunge	alexandrin	Progesterone receptor	PGR
Salvia miltiorrhiza Bunge	alexandrin	Prostaglandin G/H synthase 2	PTGS2
Salvia miltiorrhiza Bunge	acetic acid	Creatine kinase M-type	CKM
Salvia miltiorrhiza Bunge	acetic acid	Carboxymethylenebutenolidase	CMBL
Salvia miltiorrhiza Bunge	acetic acid	Carboxypeptidase B	CPB2
Salvia miltiorrhiza Bunge	acetic acid	Beta-catenin	CTNNB
Salvia miltiorrhiza Bunge	acetic acid	Cathepsin D	CTSD
Salvia miltiorrhiza Bunge	acetic acid	Egl nine homolog 1	EGLN1
Salvia miltiorrhiza Bunge	acetic acid	Glutamate carboxypeptidase II	FOLH1
Salvia miltiorrhiza Bunge	acetic acid	Proto-oncogene c-Fos	FOS
Salvia miltiorrhiza Bunge	acetic acid	Glycine receptor subunit alpha-2	GABRA2
Salvia miltiorrhiza Bunge	acetic acid	Gamma-aminobutyric-acid receptor alpha-2 subunit	GABRA2
Salvia miltiorrhiza Bunge	acetic acid	Glycine receptor alpha-1 chain	GLRA1
Salvia miltiorrhiza Bunge	acetic acid	Glutamate [NMDA] receptor subunit 3A	GRIN3A
Salvia miltiorrhiza Bunge	acetic acid	Glycine N-acyltransferase-like protein 1	GRIN3A
Salvia miltiorrhiza Bunge	acetic acid	Neutrophil collagenase	MMP8
Salvia miltiorrhiza Bunge	acetic acid	Pyruvate kinase isozymes R/L	PKLR
Salvia miltiorrhiza Bunge	acetic acid	Phospholipase A2	PLA2G1B
Salvia miltiorrhiza Bunge	acetic acid	Group IIE secretory phospholipase A2	PLA2G2E
Salvia miltiorrhiza Bunge	acetic acid	Phenylethanolamine N-methyltransferase	PNMT
Salvia miltiorrhiza Bunge	acetic acid	Purine nucleoside phosphorylase	PNP
Salvia miltiorrhiza Bunge	acetic acid	Prostaglandin E2 receptor EP3 subtype	PTGER3
Salvia miltiorrhiza Bunge	acetic acid	Prostaglandin G/H synthase 1	PTGS1
Salvia miltiorrhiza Bunge	6,7,3',8'-diligustilide	Glucocorticoid receptor	NR3C1
Salvia miltiorrhiza Bunge	5-[[5-(4-methoxyphenyl)-2-furyl]methylene]barbituric acid	Heat shock protein HSP 90	HSP90AB1
Salvia miltiorrhiza Bunge	3-O-p-coumaroylquinic acid	Nuclear receptor coactivator 2	NCOA2
Salvia miltiorrhiza Bunge	3-O-p-coumaroylquinic acid	Prostaglandin G/H synthase 2	PTGS2
Salvia miltiorrhiza Bunge	3,4,5-trihydroxybenzoic acid	Tumor necrosis factor ligand superfamily member 6	FASLG
Salvia miltiorrhiza Bunge	3,4,5-trihydroxybenzoic acid	Fatty acid synthase	FASN
Salvia miltiorrhiza Bunge	3,4,5-trihydroxybenzoic acid	Heat shock protein HSP 90	HSP90AB1
Salvia miltiorrhiza Bunge	3,4,5-trihydroxybenzoic acid	Progesterone receptor	PGR
Salvia miltiorrhiza Bunge	3,4,5-trihydroxybenzoic acid	Phosphatidylinositol-4,5-bisphosphate 3-kinase catalytic subunit, gamma isoform	PIK3CG
Salvia miltiorrhiza Bunge	3,4,5-trihydroxybenzoic acid	Prostaglandin G/H synthase 2	PTGS2
Salvia miltiorrhiza Bunge	2-Methoxycinnamic Acid	Amine oxidase [flavin-containing] B	MAOB
Salvia miltiorrhiza Bunge	2-Methoxycinnamic Acid	Nitric-oxide synthase, endothelial	NOS3
Salvia miltiorrhiza Bunge	2,3,9,10-tetramethoxy-13-methyl-5,6-dihydroisoquinolino[2,1-b]isoquinolin-8-one	Serine/threonine-protein kinase Chk1	CHEK1
Salvia miltiorrhiza Bunge	2,3,9,10-tetramethoxy-13-methyl-5,6-dihydroisoquinolino[2,1-b]isoquinolin-8-one	Potassium voltage-gated channel subfamily H member 2	KCNA4
Salvia miltiorrhiza Bunge	2,3,9,10-tetramethoxy-13-methyl-5,6-dihydroisoquinolino[2,1-b]isoquinolin-8-one	Nuclear receptor coactivator 2	NCOA2
Salvia miltiorrhiza Bunge	1-beta-ethylacrylate-7-aldehyde-beta-carboline	Prostaglandin G/H synthase 1	PTGS1
Salvia miltiorrhiza Bunge	16844-71-6	Progesterone receptor	PGR
Salvia miltiorrhiza Bunge	13-methylpalmatrubine	Nuclear receptor coactivator 2	NCOA2
Salvia miltiorrhiza Bunge	13-methylpalmatrubine	Nitric-oxide synthase, endothelial	NOS3
Salvia miltiorrhiza Bunge	13-methylpalmatrubine	Retinoic acid receptor RXR-alpha	RXRA
Salvia miltiorrhiza Bunge	13-methyldehydrocorydalmine	Nuclear receptor coactivator 2	NCOA2
Salvia miltiorrhiza Bunge	13-methyldehydrocorydalmine	Nitric-oxide synthase, endothelial	NOS3
Salvia miltiorrhiza Bunge	1,8-cineole	Gamma-aminobutyric acid receptor subunit alpha-1	GABRA1
Salvia miltiorrhiza Bunge	1,8-cineole	Gamma-aminobutyric-acid receptor alpha-2 subunit	GABRA2
Salvia miltiorrhiza Bunge	(Z)-Ethyl cinnamate	cAMP-dependent protein kinase inhibitor alpha	PKIA
Salvia miltiorrhiza Bunge	(S)-Scoulerine	Muscarinic acetylcholine receptor M1	CHRM1
Salvia miltiorrhiza Bunge	(S)-Scoulerine	Dopamine D1 receptor	DRD1
Salvia miltiorrhiza Bunge	(S)-Scoulerine	Mu-type opioid receptor	OPRM1
Salvia miltiorrhiza Bunge	(S)-Scoulerine	Prostaglandin G/H synthase 2	PTGS2
Salvia miltiorrhiza Bunge	(R)-Canadine	Muscarinic acetylcholine receptor M1	CHRM1
Salvia miltiorrhiza Bunge	(R)-Canadine	Dopamine D1 receptor	DRD1
Salvia miltiorrhiza Bunge	(R)-Canadine	Heat shock protein HSP 90	HSP90AB1
Salvia miltiorrhiza Bunge	(R)-Canadine	Delta-type opioid receptor	OPRD1
Salvia miltiorrhiza Bunge	(R)-Canadine	Mu-type opioid receptor	OPRM1
Salvia miltiorrhiza Bunge	(L)-alpha-Terpineol	Muscarinic acetylcholine receptor M3	CHRM3
Salvia miltiorrhiza Bunge	(L)-alpha-Terpineol	Cytochrome P450-cam	CYP2C8
Salvia miltiorrhiza Bunge	(L)-alpha-Terpineol	Gamma-aminobutyric acid receptor subunit alpha-1	GABRA1
Salvia miltiorrhiza Bunge	(L)-alpha-Terpineol	Gamma-aminobutyric-acid receptor alpha-2 subunit	GABRA2
Salvia miltiorrhiza Bunge	(L)-alpha-Terpineol	Ig gamma-1 chain C region	IGHG1
Salvia miltiorrhiza Bunge	(L)-alpha-Terpineol	Nuclear receptor coactivator 2	NCOA2
Salvia miltiorrhiza Bunge	(L)-alpha-Terpineol	Prostaglandin G/H synthase 1	PTGS1
Salvia miltiorrhiza Bunge	(5R,6R)-5-isopropenyl-3,6-dimethyl-6-vinyl-5,7-dihydrobenzofuran-4-one	Gamma-aminobutyric-acid receptor subunit alpha-6	GABRA6
Salvia miltiorrhiza Bunge	(5R,6R)-5-isopropenyl-3,6-dimethyl-6-vinyl-5,7-dihydrobenzofuran-4-one	Ig gamma-2 chain C region	IGHG2
Salvia miltiorrhiza Bunge	(5R,6R)-5-isopropenyl-3,6-dimethyl-6-vinyl-5,7-dihydrobenzofuran-4-one	Retinoic acid receptor RXR-alpha	RXRA
Salvia miltiorrhiza Bunge	(1S,8'R)-6,7-dimethoxy-2-methylspiro[3,4-dihydroisoquinoline-1,7'-6,8-dihydrocyclopenta[g][1,3]benzodioxole]-8'-ol	Muscarinic acetylcholine receptor M3	CHRM3
Salvia miltiorrhiza Bunge	(1S,8'R)-6,7-dimethoxy-2-methylspiro[3,4-dihydroisoquinoline-1,7'-6,8-dihydrocyclopenta[g][1,3]benzodioxole]-8'-ol	DNA topoisomerase II	TOP2A
Salvia miltiorrhiza Bunge	(1R)-()-Nopinone	Gamma-aminobutyric-acid receptor alpha-2 subunit	GABRA2
Salvia miltiorrhiza Bunge	(+/-)-Isoborneol	Prostaglandin G/H synthase 2	PTGS2
Salvia miltiorrhiza Bunge	(+)-catechin	Estrogen receptor	ESR1
Salvia miltiorrhiza Bunge	(+)-catechin	Heat shock protein HSP 90	HSP90AB1
Salvia miltiorrhiza Bunge	(+)-catechin	Nuclear receptor coactivator 2	NCOA2
Salvia miltiorrhiza Bunge	(+)-catechin	Nuclear receptor coactivator 2	NCOA2
Salvia miltiorrhiza Bunge	(+)-catechin	Retinoic acid receptor RXR-alpha	RXRA
Salvia miltiorrhiza Bunge	(+)-alpha-Curcumene	Prostaglandin G/H synthase 2	PTGS2
Salvia miltiorrhiza Bunge	(+)-alpha-Curcumene	Sodium-dependent serotonin transporter	SLC6A4
Salvia miltiorrhiza Bunge	(-)-taxifolin	Heat shock protein HSP 90	HSP90AB1
Salvia miltiorrhiza Bunge	(-)-taxifolin	Phosphatidylinositol-4,5-bisphosphate 3-kinase catalytic subunit, gamma isoform	PIK3CG
Salvia miltiorrhiza Bunge	(-)-nopinene	Muscarinic acetylcholine receptor M3	CHRM3
Salvia miltiorrhiza Bunge	(-)-nopinene	Gamma-aminobutyric acid receptor subunit alpha-1	GABRA1
Salvia miltiorrhiza Bunge	(-)-nopinene	Gamma-aminobutyric-acid receptor alpha-2 subunit	GABRA2
Salvia miltiorrhiza Bunge	(-)-nopinene	Prostaglandin G/H synthase 1	PTGS1
Salvia miltiorrhiza Bunge	(-)-Epoxycaryophyllene	Dipeptidyl peptidase IV	DPP4
Salvia miltiorrhiza Bunge	(-)-Epoxycaryophyllene	Prostaglandin G/H synthase 2	PTGS2
Salvia miltiorrhiza Bunge	()-Borneol	Gamma-aminobutyric acid receptor subunit alpha-1	GABRA1
Salvia miltiorrhiza Bunge	()-beta-Pinene	Gamma-aminobutyric-acid receptor subunit alpha-6	GABRA6
Salvia miltiorrhiza Bunge	()-beta-Pinene	Prostaglandin G/H synthase 1	PTGS1
Salvia miltiorrhiza Bunge	()-beta-Pinene	Prostaglandin G/H synthase 2	PTGS2
Salvia miltiorrhiza Bunge	(-)-alpha-Pinene	Gamma-aminobutyric acid receptor subunit alpha-1	GABRA1
Salvia miltiorrhiza Bunge	(-)-alpha-Pinene	Gamma-aminobutyric-acid receptor alpha-2 subunit	GABRA2
Salvia miltiorrhiza Bunge	(-)-alpha-N-methylcanadine	Muscarinic acetylcholine receptor M1	CHRM1

## Sheet: Curcuma phaeocaulis Valeton
Chinese herb	Molecule Name	Target Name	TARGET
Curcuma phaeocaulis Valeton	Gweicurculactone	Estrogen receptor	ESR1
Curcuma phaeocaulis Valeton	Gweicurculactone	Androgen receptor	AR
Curcuma phaeocaulis Valeton	Gweicurculactone	Mineralocorticoid receptor	NR3C2
Curcuma phaeocaulis Valeton	Gweicurculactone	Glucocorticoid receptor	NR3C1
Curcuma phaeocaulis Valeton	isocurcumenol	Glutamate receptor, ionotropic kainate 2	GRIK2
Curcuma phaeocaulis Valeton	isocurcumenol	Muscarinic acetylcholine receptor M3	CHRM3
Curcuma phaeocaulis Valeton	isocurcumenol	Muscarinic acetylcholine receptor M1	CHRM1
Curcuma phaeocaulis Valeton	isocurcumenol	Prostaglandin G/H synthase 2	PTGS2
Curcuma phaeocaulis Valeton	isocurcumenol	Muscarinic acetylcholine receptor M2	CHRM2
Curcuma phaeocaulis Valeton	isocurcumenol	Gamma-aminobutyric acid receptor subunit alpha-1	GABRA1
Curcuma phaeocaulis Valeton	isocurcumenol	Neuronal acetylcholine receptor protein, alpha-7 chain	CHRNA7
Curcuma phaeocaulis Valeton	isocurcumenol	Gamma-aminobutyric-acid receptor subunit alpha-6	GABRA6
Curcuma phaeocaulis Valeton	calarene	Muscarinic acetylcholine receptor M1	CHRM1
Curcuma phaeocaulis Valeton	calarene	Gamma-aminobutyric-acid receptor alpha-2 subunit	GABRA2
Curcuma phaeocaulis Valeton	calarene	Gamma-aminobutyric-acid receptor alpha-5 subunit	GABRA5
Curcuma phaeocaulis Valeton	calarene	Gamma-aminobutyric acid receptor subunit alpha-1	GABRA1
Curcuma phaeocaulis Valeton	calarene	Gamma-aminobutyric-acid receptor subunit alpha-6	GABRA6
Curcuma phaeocaulis Valeton	calarene	Sodium-dependent noradrenaline transporter	NET
Curcuma phaeocaulis Valeton	calarene	Muscarinic acetylcholine receptor M2	CHRM2
Curcuma phaeocaulis Valeton	calarene	Cytochrome P450-cam	CYP2C8
Curcuma phaeocaulis Valeton	(5R,6R)-5-isopropenyl-3,6-dimethyl-6-vinyl-5,7-dihydrobenzofuran-4-one	Thrombin	F2
Curcuma phaeocaulis Valeton	(5R,6R)-5-isopropenyl-3,6-dimethyl-6-vinyl-5,7-dihydrobenzofuran-4-one	Gamma-aminobutyric-acid receptor alpha-2 subunit	GABRA2
Curcuma phaeocaulis Valeton	(5R,6R)-5-isopropenyl-3,6-dimethyl-6-vinyl-5,7-dihydrobenzofuran-4-one	Acetylcholinesterase	ACHE
Curcuma phaeocaulis Valeton	(5R,6R)-5-isopropenyl-3,6-dimethyl-6-vinyl-5,7-dihydrobenzofuran-4-one	Gamma-aminobutyric-acid receptor alpha-5 subunit	GABRA5
Curcuma phaeocaulis Valeton	(5R,6R)-5-isopropenyl-3,6-dimethyl-6-vinyl-5,7-dihydrobenzofuran-4-one	Gamma-aminobutyric acid receptor subunit alpha-1	GABRA1
Curcuma phaeocaulis Valeton	(5R,6R)-5-isopropenyl-3,6-dimethyl-6-vinyl-5,7-dihydrobenzofuran-4-one	Dipeptidyl peptidase IV	DPP4
Curcuma phaeocaulis Valeton	(5R,6R)-5-isopropenyl-3,6-dimethyl-6-vinyl-5,7-dihydrobenzofuran-4-one	Ig gamma-1 chain C region	IGHG1
Curcuma phaeocaulis Valeton	(5R,6R)-5-isopropenyl-3,6-dimethyl-6-vinyl-5,7-dihydrobenzofuran-4-one	Ig gamma-2 chain C region	IGHG2
Curcuma phaeocaulis Valeton	(5R,6R)-5-isopropenyl-3,6-dimethyl-6-vinyl-5,7-dihydrobenzofuran-4-one	Gamma-aminobutyric-acid receptor subunit alpha-6	GABRA6
Curcuma phaeocaulis Valeton	(5R,6R)-5-isopropenyl-3,6-dimethyl-6-vinyl-5,7-dihydrobenzofuran-4-one	Carbonic anhydrase II	CA2
Curcuma phaeocaulis Valeton	(5R,6R)-5-isopropenyl-3,6-dimethyl-6-vinyl-5,7-dihydrobenzofuran-4-one	Cytochrome P450-cam	CYP2C8
Curcuma phaeocaulis Valeton	(5R,6R)-5-isopropenyl-3,6-dimethyl-6-vinyl-5,7-dihydrobenzofuran-4-one	Progesterone receptor	PGR
Curcuma phaeocaulis Valeton	(5R,6R)-5-isopropenyl-3,6-dimethyl-6-vinyl-5,7-dihydrobenzofuran-4-one	Glucocorticoid receptor	NR3C1
Curcuma phaeocaulis Valeton	(5R,6R)-5-isopropenyl-3,6-dimethyl-6-vinyl-5,7-dihydrobenzofuran-4-one	Retinoic acid receptor RXR-alpha	RXRA
Curcuma phaeocaulis Valeton	(5R,6R)-5-isopropenyl-3,6-dimethyl-6-vinyl-5,7-dihydrobenzofuran-4-one	Mineralocorticoid receptor	NR3C2
Curcuma phaeocaulis Valeton	demethoxycurrcumin	Glucocorticoid receptor	NR3C1
Curcuma phaeocaulis Valeton	demethoxycurrcumin	Progesterone receptor	PGR
Curcuma phaeocaulis Valeton	()-beta-Pinene	Muscarinic acetylcholine receptor M1	CHRM1
Curcuma phaeocaulis Valeton	()-beta-Pinene	Gamma-aminobutyric-acid receptor alpha-2 subunit	GABRA2
Curcuma phaeocaulis Valeton	()-beta-Pinene	Muscarinic acetylcholine receptor M2	CHRM2
Curcuma phaeocaulis Valeton	()-beta-Pinene	Gamma-aminobutyric-acid receptor subunit alpha-6	GABRA6
Curcuma phaeocaulis Valeton	()-beta-Pinene	Gamma-aminobutyric acid receptor subunit alpha-1	GABRA1
Curcuma phaeocaulis Valeton	()-beta-Pinene	Cytochrome P450-cam	CYP2C8
Curcuma phaeocaulis Valeton	()-beta-Pinene	Prostaglandin G/H synthase 1	PTGS1
Curcuma phaeocaulis Valeton	()-beta-Pinene	Prostaglandin G/H synthase 2	PTGS2
Curcuma phaeocaulis Valeton	()-beta-Pinene	Retinoic acid receptor RXR-alpha	RXRA
Curcuma phaeocaulis Valeton	()-beta-Pinene	Amine oxidase [flavin-containing] B	MAOB
Curcuma phaeocaulis Valeton	()-beta-Pinene	Nuclear receptor coactivator 2	NCOA2
Curcuma phaeocaulis Valeton	()-beta-Pinene	Sodium-dependent noradrenaline transporter	NET
Curcuma phaeocaulis Valeton	(-)-Epoxycaryophyllene	Muscarinic acetylcholine receptor M3	CHRM3
Curcuma phaeocaulis Valeton	(-)-Epoxycaryophyllene	Thrombin	F2
Curcuma phaeocaulis Valeton	(-)-Epoxycaryophyllene	Muscarinic acetylcholine receptor M1	CHRM1
Curcuma phaeocaulis Valeton	(-)-Epoxycaryophyllene	Prostaglandin G/H synthase 2	PTGS2
Curcuma phaeocaulis Valeton	(-)-Epoxycaryophyllene	Acetylcholinesterase	ACHE
Curcuma phaeocaulis Valeton	(-)-Epoxycaryophyllene	Muscarinic acetylcholine receptor M2	CHRM2
Curcuma phaeocaulis Valeton	(-)-Epoxycaryophyllene	Alpha-1B adrenergic receptor	ADRA1B
Curcuma phaeocaulis Valeton	(-)-Epoxycaryophyllene	Gamma-aminobutyric acid receptor subunit alpha-1	GABRA1
Curcuma phaeocaulis Valeton	(-)-Epoxycaryophyllene	Dipeptidyl peptidase IV	DPP4
Curcuma phaeocaulis Valeton	(-)-Epoxycaryophyllene	Gamma-aminobutyric-acid receptor subunit alpha-6	GABRA6
Curcuma phaeocaulis Valeton	(+)-alpha-Curcumene	Muscarinic acetylcholine receptor M1	CHRM1
Curcuma phaeocaulis Valeton	(+)-alpha-Curcumene	Estrogen receptor	ESR1
Curcuma phaeocaulis Valeton	(+)-alpha-Curcumene	Prostaglandin G/H synthase 2	PTGS2
Curcuma phaeocaulis Valeton	(+)-alpha-Curcumene	Sodium-dependent noradrenaline transporter	NET
Curcuma phaeocaulis Valeton	(+)-alpha-Curcumene	Alpha-1A adrenergic receptor	ADRA1A
Curcuma phaeocaulis Valeton	(+)-alpha-Curcumene	Sodium-dependent dopamine transporter	SLC6A2
Curcuma phaeocaulis Valeton	(+)-alpha-Curcumene	Sodium-dependent serotonin transporter	SLC6A4
Curcuma phaeocaulis Valeton	(+)-alpha-Curcumene	Amine oxidase [flavin-containing] B	MAOB
Curcuma phaeocaulis Valeton	(+/-)-Isoborneol	Cytochrome P450-cam	CYP2C8
Curcuma phaeocaulis Valeton	(+/-)-Isoborneol	Gamma-aminobutyric-acid receptor alpha-2 subunit	GABRA2
Curcuma phaeocaulis Valeton	(+/-)-Isoborneol	Muscarinic acetylcholine receptor M2	CHRM2
Curcuma phaeocaulis Valeton	(+/-)-Isoborneol	Gamma-aminobutyric acid receptor subunit alpha-1	GABRA1
Curcuma phaeocaulis Valeton	(+/-)-Isoborneol	Muscarinic acetylcholine receptor M3	CHRM3
Curcuma phaeocaulis Valeton	(+/-)-Isoborneol	Muscarinic acetylcholine receptor M1	CHRM1
Curcuma phaeocaulis Valeton	(+/-)-Isoborneol	Prostaglandin G/H synthase 2	PTGS2
Curcuma phaeocaulis Valeton	(+/-)-Isoborneol	Gamma-aminobutyric-acid receptor alpha-5 subunit	GABRA5
Curcuma phaeocaulis Valeton	(+/-)-Isoborneol	Sodium-dependent noradrenaline transporter	NET
Curcuma phaeocaulis Valeton	(+/-)-Isoborneol	Alpha-1A adrenergic receptor	ADRA1A
Curcuma phaeocaulis Valeton	(+/-)-Isoborneol	Gamma-aminobutyric-acid receptor subunit alpha-6	GABRA6
Curcuma phaeocaulis Valeton	(+/-)-Isoborneol	Progesterone receptor	PGR
Curcuma phaeocaulis Valeton	alpha-Curcumene	Muscarinic acetylcholine receptor M1	CHRM1
Curcuma phaeocaulis Valeton	alpha-Curcumene	Prostaglandin G/H synthase 2	PTGS2
Curcuma phaeocaulis Valeton	alpha-Curcumene	Sodium-dependent noradrenaline transporter	NET
Curcuma phaeocaulis Valeton	alpha-Curcumene	Alpha-1A adrenergic receptor	ADRA1A
Curcuma phaeocaulis Valeton	alpha-Curcumene	Amine oxidase [flavin-containing] B	MAOB
Curcuma phaeocaulis Valeton	alpha-Curcumene	Sodium-dependent dopamine transporter	SLC6A2
Curcuma phaeocaulis Valeton	alpha-humulene	Prostaglandin G/H synthase 2	PTGS2
Curcuma phaeocaulis Valeton	alpha-humulene	Sodium-dependent noradrenaline transporter	NET
Curcuma phaeocaulis Valeton	alpha-humulene	Gamma-aminobutyric acid receptor subunit alpha-1	GABRA1
Curcuma phaeocaulis Valeton	alpha-humulene	Nuclear receptor coactivator 2	NCOA2
Curcuma phaeocaulis Valeton	alpha-humulene	Renin, renal	REN
Curcuma phaeocaulis Valeton	alpha-humulene	Alcohol dehydrogenase 1B	ADH1B
Curcuma phaeocaulis Valeton	alpha-humulene	Alcohol dehydrogenase 1C	ADH1C
Curcuma phaeocaulis Valeton	alpha-humulene	Tumor necrosis factor	TNF
Curcuma phaeocaulis Valeton	alpha-humulene	Interleukin-1 beta	IL1b
Curcuma phaeocaulis Valeton	beta-caryophyllene	Prostaglandin G/H synthase 1	PTGS1
Curcuma phaeocaulis Valeton	beta-caryophyllene	Muscarinic acetylcholine receptor M3	CHRM3
Curcuma phaeocaulis Valeton	beta-caryophyllene	Muscarinic acetylcholine receptor M1	CHRM1
Curcuma phaeocaulis Valeton	beta-caryophyllene	Prostaglandin G/H synthase 2	PTGS2
Curcuma phaeocaulis Valeton	beta-caryophyllene	Gamma-aminobutyric-acid receptor alpha-2 subunit	GABRA2
Curcuma phaeocaulis Valeton	beta-caryophyllene	Retinoic acid receptor RXR-alpha	RXRA
Curcuma phaeocaulis Valeton	beta-caryophyllene	Muscarinic acetylcholine receptor M2	CHRM2
Curcuma phaeocaulis Valeton	beta-caryophyllene	Alpha-1B adrenergic receptor	ADRA1B
Curcuma phaeocaulis Valeton	beta-caryophyllene	Neuronal acetylcholine receptor subunit alpha-2	CHRNA2
Curcuma phaeocaulis Valeton	beta-caryophyllene	Gamma-aminobutyric acid receptor subunit alpha-1	GABRA1
Curcuma phaeocaulis Valeton	beta-caryophyllene	Nuclear receptor coactivator 2	NCOA2
Curcuma phaeocaulis Valeton	beta-caryophyllene	Gamma-aminobutyric-acid receptor subunit alpha-6	GABRA6
Curcuma phaeocaulis Valeton	beta-caryophyllene	Sodium-dependent noradrenaline transporter	NET
Curcuma phaeocaulis Valeton	beta-caryophyllene	Alpha-1A adrenergic receptor	ADRA1A
Curcuma phaeocaulis Valeton	beta-caryophyllene	Sodium-dependent dopamine transporter	SLC6A2
Curcuma phaeocaulis Valeton	beta-caryophyllene	Interleukin-6	IL6
Curcuma phaeocaulis Valeton	beta-elemene	Prostaglandin G/H synthase 2	PTGS2
Curcuma phaeocaulis Valeton	beta-elemene	Gamma-aminobutyric-acid receptor alpha-2 subunit	GABRA2
Curcuma phaeocaulis Valeton	beta-elemene	Retinoic acid receptor RXR-alpha	RXRA
Curcuma phaeocaulis Valeton	beta-elemene	Sodium-dependent noradrenaline transporter	NET
Curcuma phaeocaulis Valeton	beta-elemene	Muscarinic acetylcholine receptor M2	CHRM2
Curcuma phaeocaulis Valeton	beta-elemene	Gamma-aminobutyric acid receptor subunit alpha-1	GABRA1
Curcuma phaeocaulis Valeton	beta-elemene	Gamma-aminobutyric-acid receptor subunit alpha-6	GABRA6
Curcuma phaeocaulis Valeton	beta-elemene	Prostaglandin G/H synthase 1	PTGS1
Curcuma phaeocaulis Valeton	beta-elemene	Muscarinic acetylcholine receptor M3	CHRM3
Curcuma phaeocaulis Valeton	beta-elemene	Muscarinic acetylcholine receptor M1	CHRM1
Curcuma phaeocaulis Valeton	beta-elemene	Alpha-1A adrenergic receptor	ADRA1A
Curcuma phaeocaulis Valeton	beta-elemene	Neuronal acetylcholine receptor protein, alpha-7 chain	CHRNA7
Curcuma phaeocaulis Valeton	beta-elemene	Nuclear receptor coactivator 2	NCOA2
Curcuma phaeocaulis Valeton	beta-elemene	Gamma-aminobutyric-acid receptor alpha-5 subunit	GABRA5
Curcuma phaeocaulis Valeton	beta-elemene	Apoptosis regulator Bcl-2	BCL2
Curcuma phaeocaulis Valeton	beta-elemene	Cyclin-dependent kinase inhibitor 1	CDKN3
Curcuma phaeocaulis Valeton	beta-elemene	Eukaryotic translation initiation factor 6	EIF3L
Curcuma phaeocaulis Valeton	beta-elemene	Retinoblastoma-associated protein	RB1
Curcuma phaeocaulis Valeton	beta-elemene	Cellular tumor antigen p53	TP53
Curcuma phaeocaulis Valeton	beta-elemene	Telomerase protein component 1	TEP1
Curcuma phaeocaulis Valeton	beta-elemene	Protein CBFA2T1	RUNX1T1
Curcuma phaeocaulis Valeton	beta-elemene	Cell division control protein 2 homolog	CRK2
Curcuma phaeocaulis Valeton	beta-elemene	G2/mitotic-specific cyclin-B1	CCNB1
Curcuma phaeocaulis Valeton	beta-elemene	Transforming protein RhoA	RHOA
Curcuma phaeocaulis Valeton	beta-Eudesmol	Gamma-aminobutyric acid receptor subunit alpha-1	GABRA1
Curcuma phaeocaulis Valeton	beta-Eudesmol	Neuronal acetylcholine receptor protein, alpha-7 chain	CHRNA7
Curcuma phaeocaulis Valeton	beta-Selinene	Prostaglandin G/H synthase 1	PTGS1
Curcuma phaeocaulis Valeton	beta-Selinene	Muscarinic acetylcholine receptor M3	CHRM3
Curcuma phaeocaulis Valeton	beta-Selinene	Muscarinic acetylcholine receptor M1	CHRM1
Curcuma phaeocaulis Valeton	beta-Selinene	Prostaglandin G/H synthase 2	PTGS2
Curcuma phaeocaulis Valeton	beta-Selinene	Gamma-aminobutyric-acid receptor alpha-2 subunit	GABRA2
Curcuma phaeocaulis Valeton	beta-Selinene	Retinoic acid receptor RXR-alpha	RXRA
Curcuma phaeocaulis Valeton	beta-Selinene	Sodium-dependent noradrenaline transporter	NET
Curcuma phaeocaulis Valeton	beta-Selinene	Muscarinic acetylcholine receptor M2	CHRM2
Curcuma phaeocaulis Valeton	beta-Selinene	Alpha-1B adrenergic receptor	ADRA1B
Curcuma phaeocaulis Valeton	beta-Selinene	Gamma-aminobutyric acid receptor subunit alpha-1	GABRA1
Curcuma phaeocaulis Valeton	beta-Selinene	Nuclear receptor coactivator 2	NCOA2
Curcuma phaeocaulis Valeton	beta-Selinene	Gamma-aminobutyric-acid receptor subunit alpha-6	GABRA6
Curcuma phaeocaulis Valeton	curcumol	Progesterone receptor	PGR
Curcuma phaeocaulis Valeton	curcumol	Glucocorticoid receptor	NR3C1
Curcuma phaeocaulis Valeton	curcumol	Muscarinic acetylcholine receptor M3	CHRM3
Curcuma phaeocaulis Valeton	curcumol	Muscarinic acetylcholine receptor M2	CHRM2
Curcuma phaeocaulis Valeton	delta-amorphene	Prostaglandin G/H synthase 2	PTGS2
Curcuma phaeocaulis Valeton	delta-amorphene	Gamma-aminobutyric acid receptor subunit alpha-1	GABRA1
Curcuma phaeocaulis Valeton	delta-amorphene	Cytochrome P450-cam	CYP2C8
Curcuma phaeocaulis Valeton	delta-amorphene	Prostaglandin G/H synthase 1	PTGS1
Curcuma phaeocaulis Valeton	delta-amorphene	Muscarinic acetylcholine receptor M1	CHRM1
Curcuma phaeocaulis Valeton	delta-amorphene	Retinoic acid receptor RXR-alpha	RXRA
Curcuma phaeocaulis Valeton	delta-amorphene	Sodium-dependent noradrenaline transporter	NET
Curcuma phaeocaulis Valeton	delta-amorphene	Amine oxidase [flavin-containing] B	MAOB
Curcuma phaeocaulis Valeton	delta-amorphene	Nuclear receptor coactivator 2	NCOA2
Curcuma phaeocaulis Valeton	demethoxycurrcumin	Coagulation factor Xa	F10
Curcuma phaeocaulis Valeton	demethoxycurrcumin	DNA topoisomerase II	TOP2A
Curcuma phaeocaulis Valeton	difurocumenone	Prostaglandin G/H synthase 1	PTGS1
Curcuma phaeocaulis Valeton	difurocumenone	Androgen receptor	AR
Curcuma phaeocaulis Valeton	difurocumenone	Prostaglandin G/H synthase 2	PTGS2
Curcuma phaeocaulis Valeton	difurocumenone	Carbonic anhydrase II	CA2
Curcuma phaeocaulis Valeton	difurocumenone	mRNA of Protein-tyrosine phosphatase, non-receptor type 1	PTPN6
Curcuma phaeocaulis Valeton	difurocumenone	Heat shock protein HSP 90	HSP90AB1
Curcuma phaeocaulis Valeton	difurocumenone	Phosphatidylinositol-4,5-bisphosphate 3-kinase catalytic subunit, gamma isoform	PIK3CG
Curcuma phaeocaulis Valeton	difurocumenone	mRNA of PKA Catalytic Subunit C-alpha	PRKACA
Curcuma phaeocaulis Valeton	difurocumenone	Nuclear receptor coactivator 2	NCOA2
Curcuma phaeocaulis Valeton	Furanodiene	Muscarinic acetylcholine receptor M3	CHRM3
Curcuma phaeocaulis Valeton	Furanodiene	Thrombin	F2
Curcuma phaeocaulis Valeton	Furanodiene	Muscarinic acetylcholine receptor M1	CHRM1
Curcuma phaeocaulis Valeton	Furanodiene	Prostaglandin G/H synthase 2	PTGS2
Curcuma phaeocaulis Valeton	Furanodiene	Nitric-oxide synthase, endothelial	NOS3
Curcuma phaeocaulis Valeton	Furanodiene	Sodium-dependent dopamine transporter	SLC6A2
Curcuma phaeocaulis Valeton	Furanodiene	Beta-2 adrenergic receptor	ADRB2
Curcuma phaeocaulis Valeton	Furanodiene	Sodium-dependent serotonin transporter	SLC6A4
Curcuma phaeocaulis Valeton	Furanodiene	Dipeptidyl peptidase IV	DPP4
Curcuma phaeocaulis Valeton	Furanodiene	Cytochrome P450-cam	CYP2C8
Curcuma phaeocaulis Valeton	Germacron	Gamma-aminobutyric-acid receptor alpha-2 subunit	GABRA2
Curcuma phaeocaulis Valeton	Germacron	Gamma-aminobutyric acid receptor subunit alpha-1	GABRA1
Curcuma phaeocaulis Valeton	Germacron	Cytochrome P450-cam	CYP2C8
Curcuma phaeocaulis Valeton	Germacron	Prostaglandin G/H synthase 1	PTGS1
Curcuma phaeocaulis Valeton	Germacron	Muscarinic acetylcholine receptor M1	CHRM1
Curcuma phaeocaulis Valeton	Germacron	Prostaglandin G/H synthase 2	PTGS2
Curcuma phaeocaulis Valeton	Germacron	Sodium-dependent noradrenaline transporter	NET
Curcuma phaeocaulis Valeton	hederagenin	Progesterone receptor	PGR
Curcuma phaeocaulis Valeton	hederagenin	Nuclear receptor coactivator 2	NCOA2
Curcuma phaeocaulis Valeton	hederagenin	Muscarinic acetylcholine receptor M3	CHRM3
Curcuma phaeocaulis Valeton	hederagenin	Muscarinic acetylcholine receptor M1	CHRM1
Curcuma phaeocaulis Valeton	hederagenin	Gamma-aminobutyric-acid receptor alpha-2 subunit	GABRA2
Curcuma phaeocaulis Valeton	hederagenin	Muscarinic acetylcholine receptor M2	CHRM2
Curcuma phaeocaulis Valeton	hederagenin	Alpha-1B adrenergic receptor	ADRA1B
Curcuma phaeocaulis Valeton	hederagenin	Gamma-aminobutyric acid receptor subunit alpha-1	GABRA1
Curcuma phaeocaulis Valeton	hederagenin	Gamma-aminobutyric-acid receptor subunit alpha-6	GABRA6
Curcuma phaeocaulis Valeton	hederagenin	Gamma-aminobutyric-acid receptor alpha-5 subunit	GABRA5
Curcuma phaeocaulis Valeton	hederagenin	Ig gamma-1 chain C region	IGHG1
Curcuma phaeocaulis Valeton	hederagenin	Alcohol dehydrogenase 1B	ADH1B
Curcuma phaeocaulis Valeton	hederagenin	Alcohol dehydrogenase 1C	ADH1C
Curcuma phaeocaulis Valeton	hederagenin	Prostaglandin G/H synthase 1	PTGS1
Curcuma phaeocaulis Valeton	hederagenin	Sodium channel protein type 5 subunit alpha	ADRB1
Curcuma phaeocaulis Valeton	hederagenin	Prostaglandin G/H synthase 2	PTGS2
Curcuma phaeocaulis Valeton	hederagenin	Retinoic acid receptor RXR-alpha	RXRA
Curcuma phaeocaulis Valeton	hederagenin	CGMP-inhibited 3',5'-cyclic phosphodiesterase A	PDE3A
Curcuma phaeocaulis Valeton	hederagenin	Sodium-dependent noradrenaline transporter	NET
Curcuma phaeocaulis Valeton	hederagenin	Cytochrome P450-cam	CYP2C8
Curcuma phaeocaulis Valeton	Terpilene	Prostaglandin G/H synthase 2	PTGS2
Curcuma phaeocaulis Valeton	Terpilene	Acetylcholinesterase	ACHE
Curcuma phaeocaulis Valeton	Terpilene	Gamma-aminobutyric acid receptor subunit alpha-1	GABRA1
Curcuma phaeocaulis Valeton	Terpilene	Dipeptidyl peptidase IV	DPP4
Curcuma phaeocaulis Valeton	Terpilene	Cytochrome P450-cam	CYP2C8
Curcuma phaeocaulis Valeton	Terpilene	Prostaglandin G/H synthase 1	PTGS1
Curcuma phaeocaulis Valeton	Terpilene	Thrombin	F2
Curcuma phaeocaulis Valeton	Terpilene	Muscarinic acetylcholine receptor M1	CHRM1
Curcuma phaeocaulis Valeton	Terpilene	Beta-1 adrenergic receptor	ADRB1
Curcuma phaeocaulis Valeton	Terpilene	Alpha-2A adrenergic receptor	ADRA2A
Curcuma phaeocaulis Valeton	Terpilene	Alpha-2C adrenergic receptor	ADRA2C
Curcuma phaeocaulis Valeton	Terpilene	Sodium-dependent noradrenaline transporter	NET
Curcuma phaeocaulis Valeton	Terpilene	Alpha-1A adrenergic receptor	ADRA1A
Curcuma phaeocaulis Valeton	Terpilene	Muscarinic acetylcholine receptor M2	CHRM2
Curcuma phaeocaulis Valeton	Terpilene	Sodium-dependent dopamine transporter	SLC6A2
Curcuma phaeocaulis Valeton	Terpilene	Beta-2 adrenergic receptor	ADRB2
Curcuma phaeocaulis Valeton	Terpilene	Leukotriene A-4 hydrolase	LTA4H
Curcuma phaeocaulis Valeton	Terpilene	Amine oxidase [flavin-containing] B	MAOB
Curcuma phaeocaulis Valeton	Terpilene	Amine oxidase [flavin-containing] A	MAOA
Curcuma phaeocaulis Valeton	Terpilene	Androgen receptor	AR
Curcuma phaeocaulis Valeton	Terpilene	Glucocorticoid receptor	NR3C1
Curcuma phaeocaulis Valeton	Terpilene	Retinoic acid receptor RXR-alpha	RXRA
Curcuma phaeocaulis Valeton	Terpilene	Nuclear receptor coactivator 2	NCOA2
Curcuma phaeocaulis Valeton	Terpilene	Alcohol dehydrogenase 1C	ADH1C
Curcuma phaeocaulis Valeton	Zingiberene	Thrombin	F2
Curcuma phaeocaulis Valeton	Zingiberene	Prostaglandin G/H synthase 2	PTGS2
Curcuma phaeocaulis Valeton	Zingiberene	Acetylcholinesterase	ACHE
Curcuma phaeocaulis Valeton	Zingiberene	Sodium-dependent noradrenaline transporter	NET
Curcuma phaeocaulis Valeton	Zingiberene	Dipeptidyl peptidase IV	DPP4
Curcuma phaeocaulis Valeton	Zingiberene	Amine oxidase [flavin-containing] B	MAOB
Curcuma phaeocaulis Valeton	Zingiberene	Nuclear receptor coactivator 2	NCOA2
Curcuma phaeocaulis Valeton	γ-elemene	Prostaglandin G/H synthase 1	PTGS1
Curcuma phaeocaulis Valeton	γ-elemene	Muscarinic acetylcholine receptor M3	CHRM3
Curcuma phaeocaulis Valeton	γ-elemene	Prostaglandin G/H synthase 2	PTGS2
Curcuma phaeocaulis Valeton	γ-elemene	Gamma-aminobutyric-acid receptor alpha-2 subunit	GABRA2
Curcuma phaeocaulis Valeton	γ-elemene	Retinoic acid receptor RXR-alpha	RXRA
Curcuma phaeocaulis Valeton	γ-elemene	Sodium-dependent noradrenaline transporter	NET
Curcuma phaeocaulis Valeton	γ-elemene	Alpha-1A adrenergic receptor	ADRA1A
Curcuma phaeocaulis Valeton	γ-elemene	Muscarinic acetylcholine receptor M2	CHRM2
Curcuma phaeocaulis Valeton	γ-elemene	Gamma-aminobutyric acid receptor subunit alpha-1	GABRA1
Curcuma phaeocaulis Valeton	γ-elemene	Gamma-aminobutyric-acid receptor subunit alpha-6	GABRA6
Curcuma phaeocaulis Valeton	(1R,4S,4aR,8aR)-4-isopropyl-1,6-dimethyl-3,4,4a,7,8,8a-hexahydro-2H-naphthalen-1-ol	Muscarinic acetylcholine receptor M3	CHRM3
Curcuma phaeocaulis Valeton	(1R,4S,4aR,8aR)-4-isopropyl-1,6-dimethyl-3,4,4a,7,8,8a-hexahydro-2H-naphthalen-1-ol	Muscarinic acetylcholine receptor M1	CHRM1
Curcuma phaeocaulis Valeton	(1R,4S,4aR,8aR)-4-isopropyl-1,6-dimethyl-3,4,4a,7,8,8a-hexahydro-2H-naphthalen-1-ol	Alpha-1B adrenergic receptor	ADRA1B
Curcuma phaeocaulis Valeton	(1R,4S,4aR,8aR)-4-isopropyl-1,6-dimethyl-3,4,4a,7,8,8a-hexahydro-2H-naphthalen-1-ol	Gamma-aminobutyric acid receptor subunit alpha-1	GABRA1
Curcuma phaeocaulis Valeton	(1R,4S,4aR,8aR)-4-isopropyl-1,6-dimethyl-3,4,4a,7,8,8a-hexahydro-2H-naphthalen-1-ol	Gamma-aminobutyric-acid receptor subunit alpha-6	GABRA6
Curcuma phaeocaulis Valeton	(1R,4S,4aR,8aR)-4-isopropyl-1,6-dimethyl-3,4,4a,7,8,8a-hexahydro-2H-naphthalen-1-ol	Sodium-dependent noradrenaline transporter	NET
Curcuma phaeocaulis Valeton	(1R,4S,4aR,8aR)-4-isopropyl-1,6-dimethyl-3,4,4a,7,8,8a-hexahydro-2H-naphthalen-1-ol	Prostaglandin G/H synthase 2	PTGS2
Curcuma phaeocaulis Valeton	(1R,4S,4aR,8aR)-4-isopropyl-1,6-dimethyl-3,4,4a,7,8,8a-hexahydro-2H-naphthalen-1-ol	Gamma-aminobutyric-acid receptor alpha-2 subunit	GABRA2
Curcuma phaeocaulis Valeton	(1R,4S,4aR,8aR)-4-isopropyl-1,6-dimethyl-3,4,4a,7,8,8a-hexahydro-2H-naphthalen-1-ol	Gamma-aminobutyric-acid receptor alpha-5 subunit	GABRA5
Curcuma phaeocaulis Valeton	(1R,4S,4aR,8aR)-4-isopropyl-1,6-dimethyl-3,4,4a,7,8,8a-hexahydro-2H-naphthalen-1-ol	Neuronal acetylcholine receptor subunit alpha-2	CHRNA2
Curcuma phaeocaulis Valeton	(1R,4S,4aR,8aR)-4-isopropyl-1,6-dimethyl-3,4,4a,7,8,8a-hexahydro-2H-naphthalen-1-ol	Cytochrome P450-cam	CYP2C8
Curcuma phaeocaulis Valeton	(1S,10S),(4S,5S)-germacrone-1(10),4-diepoxide	Renin, renal	REN
Curcuma phaeocaulis Valeton	(1S,10S),(4S,5S)-germacrone-1(10),4-diepoxide	Trypsin-1	PRSS1
Curcuma phaeocaulis Valeton	(1S,3E,7E,11S)-1,5,5,8-tetramethyl-12-oxabicyclo[9.1.0]dodeca-3,7-diene	Thrombin	F2
Curcuma phaeocaulis Valeton	(1S,3E,7E,11S)-1,5,5,8-tetramethyl-12-oxabicyclo[9.1.0]dodeca-3,7-diene	Gamma-aminobutyric-acid receptor alpha-2 subunit	GABRA2
Curcuma phaeocaulis Valeton	(1S,3E,7E,11S)-1,5,5,8-tetramethyl-12-oxabicyclo[9.1.0]dodeca-3,7-diene	Acetylcholinesterase	ACHE
Curcuma phaeocaulis Valeton	(1S,3E,7E,11S)-1,5,5,8-tetramethyl-12-oxabicyclo[9.1.0]dodeca-3,7-diene	Gamma-aminobutyric acid receptor subunit alpha-1	GABRA1
Curcuma phaeocaulis Valeton	(1S,3E,7E,11S)-1,5,5,8-tetramethyl-12-oxabicyclo[9.1.0]dodeca-3,7-diene	Dipeptidyl peptidase IV	DPP4
Curcuma phaeocaulis Valeton	(1S,3E,7E,11S)-1,5,5,8-tetramethyl-12-oxabicyclo[9.1.0]dodeca-3,7-diene	Cytochrome P450-cam	CYP2C8
Curcuma phaeocaulis Valeton	(1S,5S)-1-isopropyl-4-methylenebicyclo[3.1.0]hexane	Gamma-aminobutyric-acid receptor alpha-2 subunit	GABRA2
Curcuma phaeocaulis Valeton	(1S,5S)-1-isopropyl-4-methylenebicyclo[3.1.0]hexane	Gamma-aminobutyric acid receptor subunit alpha-1	GABRA1
Curcuma phaeocaulis Valeton	(1S,5S)-1-isopropyl-4-methylenebicyclo[3.1.0]hexane	Cytochrome P450-cam	CYP2C8
Curcuma phaeocaulis Valeton	(1S,5S)-1-isopropyl-4-methylenebicyclo[3.1.0]hexane	Prostaglandin G/H synthase 2	PTGS2
Curcuma phaeocaulis Valeton	(1S,5S)-1-isopropyl-4-methylenebicyclo[3.1.0]hexane	Retinoic acid receptor RXR-alpha	RXRA
Curcuma phaeocaulis Valeton	(1S,5S)-1-isopropyl-4-methylenebicyclo[3.1.0]hexane	Progesterone receptor	PGR
Curcuma phaeocaulis Valeton	(1S,5S)-1-isopropyl-4-methylenebicyclo[3.1.0]hexane	Nuclear receptor coactivator 2	NCOA2
Curcuma phaeocaulis Valeton	(3S,3aR,8aR)-3,8a-dihydroxy-5-isopropylidene-3,8-dimethyl-1,2,3a,4-tetrahydroazulen-6-one	Gamma-aminobutyric-acid receptor alpha-2 subunit	GABRA2
Curcuma phaeocaulis Valeton	(3S,3aR,8aR)-3,8a-dihydroxy-5-isopropylidene-3,8-dimethyl-1,2,3a,4-tetrahydroazulen-6-one	Gamma-aminobutyric acid receptor subunit alpha-1	GABRA1
Curcuma phaeocaulis Valeton	(3S,3aR,8aR)-3,8a-dihydroxy-5-isopropylidene-3,8-dimethyl-1,2,3a,4-tetrahydroazulen-6-one	Cytochrome P450-cam	CYP2C8
Curcuma phaeocaulis Valeton	(3S,4R)-3-isopropenyl-1-isopropyl-4-methyl-4-vinylcyclohexene	Prostaglandin G/H synthase 1	PTGS1
Curcuma phaeocaulis Valeton	(3S,4R)-3-isopropenyl-1-isopropyl-4-methyl-4-vinylcyclohexene	Muscarinic acetylcholine receptor M1	CHRM1
Curcuma phaeocaulis Valeton	(3S,4R)-3-isopropenyl-1-isopropyl-4-methyl-4-vinylcyclohexene	Prostaglandin G/H synthase 2	PTGS2
Curcuma phaeocaulis Valeton	(3S,4R)-3-isopropenyl-1-isopropyl-4-methyl-4-vinylcyclohexene	Gamma-aminobutyric-acid receptor alpha-2 subunit	GABRA2
Curcuma phaeocaulis Valeton	(3S,4R)-3-isopropenyl-1-isopropyl-4-methyl-4-vinylcyclohexene	Retinoic acid receptor RXR-alpha	RXRA
Curcuma phaeocaulis Valeton	(3S,4R)-3-isopropenyl-1-isopropyl-4-methyl-4-vinylcyclohexene	Gamma-aminobutyric-acid receptor alpha-5 subunit	GABRA5
Curcuma phaeocaulis Valeton	(3S,4R)-3-isopropenyl-1-isopropyl-4-methyl-4-vinylcyclohexene	Sodium-dependent noradrenaline transporter	NET
Curcuma phaeocaulis Valeton	(3S,4R)-3-isopropenyl-1-isopropyl-4-methyl-4-vinylcyclohexene	Alpha-1A adrenergic receptor	ADRA1A
Curcuma phaeocaulis Valeton	(3S,4R)-3-isopropenyl-1-isopropyl-4-methyl-4-vinylcyclohexene	Muscarinic acetylcholine receptor M2	CHRM2
Curcuma phaeocaulis Valeton	(3S,4R)-3-isopropenyl-1-isopropyl-4-methyl-4-vinylcyclohexene	Sodium-dependent dopamine transporter	SLC6A2
Curcuma phaeocaulis Valeton	(3S,4R)-3-isopropenyl-1-isopropyl-4-methyl-4-vinylcyclohexene	Gamma-aminobutyric acid receptor subunit alpha-1	GABRA1
Curcuma phaeocaulis Valeton	(3S,4R)-3-isopropenyl-1-isopropyl-4-methyl-4-vinylcyclohexene	Neuronal acetylcholine receptor protein, alpha-7 chain	CHRNA7
Curcuma phaeocaulis Valeton	(3S,4R)-3-isopropenyl-1-isopropyl-4-methyl-4-vinylcyclohexene	Nuclear receptor coactivator 2	NCOA2
Curcuma phaeocaulis Valeton	(3S,4R)-3-isopropenyl-1-isopropyl-4-methyl-4-vinylcyclohexene	Gamma-aminobutyric-acid receptor subunit alpha-6	GABRA6
Curcuma phaeocaulis Valeton	(5E,9Z)-3,6,10-trimethyl-4,7,8,11-tetrahydrocyclodeca[b]furan	Muscarinic acetylcholine receptor M3	CHRM3
Curcuma phaeocaulis Valeton	(5E,9Z)-3,6,10-trimethyl-4,7,8,11-tetrahydrocyclodeca[b]furan	Thrombin	F2
Curcuma phaeocaulis Valeton	(5E,9Z)-3,6,10-trimethyl-4,7,8,11-tetrahydrocyclodeca[b]furan	Muscarinic acetylcholine receptor M1	CHRM1
Curcuma phaeocaulis Valeton	(5E,9Z)-3,6,10-trimethyl-4,7,8,11-tetrahydrocyclodeca[b]furan	Prostaglandin G/H synthase 2	PTGS2
Curcuma phaeocaulis Valeton	(5E,9Z)-3,6,10-trimethyl-4,7,8,11-tetrahydrocyclodeca[b]furan	Nitric-oxide synthase, endothelial	NOS3
Curcuma phaeocaulis Valeton	(5E,9Z)-3,6,10-trimethyl-4,7,8,11-tetrahydrocyclodeca[b]furan	CGMP-inhibited 3',5'-cyclic phosphodiesterase A	PDE3A
Curcuma phaeocaulis Valeton	(5E,9Z)-3,6,10-trimethyl-4,7,8,11-tetrahydrocyclodeca[b]furan	Sodium-dependent noradrenaline transporter	NET
Curcuma phaeocaulis Valeton	(5E,9Z)-3,6,10-trimethyl-4,7,8,11-tetrahydrocyclodeca[b]furan	Beta-2 adrenergic receptor	ADRB2
Curcuma phaeocaulis Valeton	(5E,9Z)-3,6,10-trimethyl-4,7,8,11-tetrahydrocyclodeca[b]furan	Sodium-dependent serotonin transporter	SLC6A4
Curcuma phaeocaulis Valeton	(5E,9Z)-3,6,10-trimethyl-4,7,8,11-tetrahydrocyclodeca[b]furan	Androgen receptor	AR
Curcuma phaeocaulis Valeton	(5S)-1-isopropyl-4-methylbicyclo[3.1.0]hex-3-ene	Gamma-aminobutyric-acid receptor alpha-2 subunit	GABRA2
Curcuma phaeocaulis Valeton	(5S)-1-isopropyl-4-methylbicyclo[3.1.0]hex-3-ene	Gamma-aminobutyric acid receptor subunit alpha-1	GABRA1
Curcuma phaeocaulis Valeton	(5S)-1-isopropyl-4-methylbicyclo[3.1.0]hex-3-ene	Cytochrome P450-cam	CYP2C8
Curcuma phaeocaulis Valeton	(5S)-1-isopropyl-4-methylbicyclo[3.1.0]hex-3-ene	Prostaglandin G/H synthase 2	PTGS2
Curcuma phaeocaulis Valeton	(5S)-1-isopropyl-4-methylbicyclo[3.1.0]hex-3-ene	Alcohol dehydrogenase 1C	ADH1C
Curcuma phaeocaulis Valeton	(5S)-1-isopropyl-4-methylbicyclo[3.1.0]hex-3-ene	Gamma-aminobutyric-acid receptor alpha-5 subunit	GABRA5
Curcuma phaeocaulis Valeton	(5S)-1-isopropyl-4-methylbicyclo[3.1.0]hex-3-ene	Muscarinic acetylcholine receptor M2	CHRM2
Curcuma phaeocaulis Valeton	(6R)-2-methyl-6-(4-methylphenyl)hept-2-en-4-one	Thrombin	F2
Curcuma phaeocaulis Valeton	(6R)-2-methyl-6-(4-methylphenyl)hept-2-en-4-one	Gamma-aminobutyric-acid receptor alpha-2 subunit	GABRA2
Curcuma phaeocaulis Valeton	(6R)-2-methyl-6-(4-methylphenyl)hept-2-en-4-one	Acetylcholinesterase	ACHE
Curcuma phaeocaulis Valeton	(6R)-2-methyl-6-(4-methylphenyl)hept-2-en-4-one	Gamma-aminobutyric-acid receptor alpha-5 subunit	GABRA5
Curcuma phaeocaulis Valeton	(6R)-2-methyl-6-(4-methylphenyl)hept-2-en-4-one	Gamma-aminobutyric acid receptor subunit alpha-1	GABRA1
Curcuma phaeocaulis Valeton	(6R)-2-methyl-6-(4-methylphenyl)hept-2-en-4-one	Dipeptidyl peptidase IV	DPP4
Curcuma phaeocaulis Valeton	(6R)-2-methyl-6-(4-methylphenyl)hept-2-en-4-one	Ig gamma-1 chain C region	IGHG1
Curcuma phaeocaulis Valeton	(6R)-2-methyl-6-(4-methylphenyl)hept-2-en-4-one	Gamma-aminobutyric-acid receptor subunit alpha-6	GABRA6
Curcuma phaeocaulis Valeton	(6R)-2-methyl-6-(4-methylphenyl)hept-2-en-4-one	Prostaglandin G/H synthase 1	PTGS1
Curcuma phaeocaulis Valeton	(6R)-2-methyl-6-(4-methylphenyl)hept-2-en-4-one	Muscarinic acetylcholine receptor M1	CHRM1
Curcuma phaeocaulis Valeton	(6R)-2-methyl-6-(4-methylphenyl)hept-2-en-4-one	Estrogen receptor	ESR1
Curcuma phaeocaulis Valeton	(6R)-2-methyl-6-(4-methylphenyl)hept-2-en-4-one	Beta-1 adrenergic receptor	ADRB1
Curcuma phaeocaulis Valeton	(6R)-2-methyl-6-(4-methylphenyl)hept-2-en-4-one	Prostaglandin G/H synthase 2	PTGS2
Curcuma phaeocaulis Valeton	(6R)-2-methyl-6-(4-methylphenyl)hept-2-en-4-one	Alpha-2A adrenergic receptor	ADRA2A
Curcuma phaeocaulis Valeton	(6R)-2-methyl-6-(4-methylphenyl)hept-2-en-4-one	Sodium-dependent noradrenaline transporter	NET
Curcuma phaeocaulis Valeton	(6R)-2-methyl-6-(4-methylphenyl)hept-2-en-4-one	Alpha-1A adrenergic receptor	ADRA1A
Curcuma phaeocaulis Valeton	(6R)-2-methyl-6-(4-methylphenyl)hept-2-en-4-one	Muscarinic acetylcholine receptor M2	CHRM2
Curcuma phaeocaulis Valeton	(6R)-2-methyl-6-(4-methylphenyl)hept-2-en-4-one	Sodium-dependent dopamine transporter	SLC6A2
Curcuma phaeocaulis Valeton	(6R)-2-methyl-6-(4-methylphenyl)hept-2-en-4-one	Beta-2 adrenergic receptor	ADRB2
Curcuma phaeocaulis Valeton	(6R)-2-methyl-6-(4-methylphenyl)hept-2-en-4-one	Sodium-dependent serotonin transporter	SLC6A4
Curcuma phaeocaulis Valeton	(6R)-2-methyl-6-(4-methylphenyl)hept-2-en-4-one	Amine oxidase [flavin-containing] B	MAOB

## Sheet: Angelica sinensis (Oliv.)Diels
Chinese herb	Molecule Name	Target Name	TARGET
Angelica sinensis (Oliv.)Diels	Stigmasterol	Progesterone receptor	PGR
Angelica sinensis (Oliv.)Diels	Stigmasterol	Mineralocorticoid receptor	NR3C2
Angelica sinensis (Oliv.)Diels	Stigmasterol	Nuclear receptor coactivator 2	NCOA2
Angelica sinensis (Oliv.)Diels	Stigmasterol	Alcohol dehydrogenase 1C	ADH1C
Angelica sinensis (Oliv.)Diels	Stigmasterol	Ig gamma-1 chain C region	IGHG1
Angelica sinensis (Oliv.)Diels	Stigmasterol	Retinoic acid receptor RXR-alpha	RXRA
Angelica sinensis (Oliv.)Diels	Stigmasterol	Prostaglandin G/H synthase 1	PTGS1
Angelica sinensis (Oliv.)Diels	Stigmasterol	Prostaglandin G/H synthase 2	PTGS2
Angelica sinensis (Oliv.)Diels	Stigmasterol	Alpha-2A adrenergic receptor	ADRA2A
Angelica sinensis (Oliv.)Diels	Stigmasterol	Sodium-dependent noradrenaline transporter	NET
Angelica sinensis (Oliv.)Diels	Stigmasterol	Sodium-dependent dopamine transporter	SLC6A2
Angelica sinensis (Oliv.)Diels	Stigmasterol	Beta-2 adrenergic receptor	ADRB2
Angelica sinensis (Oliv.)Diels	Stigmasterol	Aldose reductase	AKR1B1
Angelica sinensis (Oliv.)Diels	Stigmasterol	Urokinase-type plasminogen activator	PLAU
Angelica sinensis (Oliv.)Diels	Stigmasterol	Leukotriene A-4 hydrolase	LTA4H
Angelica sinensis (Oliv.)Diels	Stigmasterol	Amine oxidase [flavin-containing] B	MAOB
Angelica sinensis (Oliv.)Diels	Stigmasterol	Amine oxidase [flavin-containing] A	MAOA
Angelica sinensis (Oliv.)Diels	Stigmasterol	mRNA of PKA Catalytic Subunit C-alpha	PRKACA
Angelica sinensis (Oliv.)Diels	Stigmasterol	Muscarinic acetylcholine receptor M3	CHRM3
Angelica sinensis (Oliv.)Diels	Stigmasterol	Muscarinic acetylcholine receptor M1	CHRM1
Angelica sinensis (Oliv.)Diels	Stigmasterol	Beta-1 adrenergic receptor	ADRB1
Angelica sinensis (Oliv.)Diels	Stigmasterol	Sodium channel protein type 5 subunit alpha	ADRB1
Angelica sinensis (Oliv.)Diels	Stigmasterol	5-hydroxytryptamine 2A receptor	HTR2A
Angelica sinensis (Oliv.)Diels	Stigmasterol	Alpha-1A adrenergic receptor	ADRA1A
Angelica sinensis (Oliv.)Diels	Stigmasterol	Muscarinic acetylcholine receptor M2	CHRM2
Angelica sinensis (Oliv.)Diels	Stigmasterol	Alpha-1B adrenergic receptor	ADRA1B
Angelica sinensis (Oliv.)Diels	Stigmasterol	Gamma-aminobutyric acid receptor subunit alpha-1	GABRA1
Angelica sinensis (Oliv.)Diels	Stigmasterol	Neuronal acetylcholine receptor protein, alpha-7 chain	CHRNA7
Angelica sinensis (Oliv.)Diels	beta-sitosterol	Progesterone receptor	PGR
Angelica sinensis (Oliv.)Diels	beta-sitosterol	Nuclear receptor coactivator 2	NCOA2
Angelica sinensis (Oliv.)Diels	beta-sitosterol	Prostaglandin G/H synthase 1	PTGS1
Angelica sinensis (Oliv.)Diels	beta-sitosterol	Prostaglandin G/H synthase 2	PTGS2
Angelica sinensis (Oliv.)Diels	beta-sitosterol	Heat shock protein HSP 90	HSP90AB1
Angelica sinensis (Oliv.)Diels	beta-sitosterol	Phosphatidylinositol-4,5-bisphosphate 3-kinase catalytic subunit, gamma isoform	PIK3CG
Angelica sinensis (Oliv.)Diels	beta-sitosterol	Potassium voltage-gated channel subfamily H member 2	KCNA4
Angelica sinensis (Oliv.)Diels	beta-sitosterol	mRNA of PKA Catalytic Subunit C-alpha	PRKACA
Angelica sinensis (Oliv.)Diels	beta-sitosterol	Dopamine D1 receptor	DRD1
Angelica sinensis (Oliv.)Diels	beta-sitosterol	Muscarinic acetylcholine receptor M3	CHRM3
Angelica sinensis (Oliv.)Diels	beta-sitosterol	Muscarinic acetylcholine receptor M1	CHRM1
Angelica sinensis (Oliv.)Diels	beta-sitosterol	Sodium channel protein type 5 subunit alpha	ADRB1
Angelica sinensis (Oliv.)Diels	beta-sitosterol	Gamma-aminobutyric-acid receptor alpha-2 subunit	GABRA2
Angelica sinensis (Oliv.)Diels	beta-sitosterol	Muscarinic acetylcholine receptor M4	CHRM4
Angelica sinensis (Oliv.)Diels	beta-sitosterol	CGMP-inhibited 3',5'-cyclic phosphodiesterase A	PDE3A
Angelica sinensis (Oliv.)Diels	beta-sitosterol	5-hydroxytryptamine 2A receptor	HTR2A
Angelica sinensis (Oliv.)Diels	beta-sitosterol	Gamma-aminobutyric-acid receptor alpha-5 subunit	GABRA5
Angelica sinensis (Oliv.)Diels	beta-sitosterol	Alpha-1A adrenergic receptor	ADRA1A
Angelica sinensis (Oliv.)Diels	beta-sitosterol	Muscarinic acetylcholine receptor M2	CHRM2
Angelica sinensis (Oliv.)Diels	beta-sitosterol	Alpha-1B adrenergic receptor	ADRA1B
Angelica sinensis (Oliv.)Diels	beta-sitosterol	Beta-2 adrenergic receptor	ADRB2
Angelica sinensis (Oliv.)Diels	beta-sitosterol	Neuronal acetylcholine receptor subunit alpha-2	CHRNA2
Angelica sinensis (Oliv.)Diels	beta-sitosterol	Sodium-dependent serotonin transporter	SLC6A4
Angelica sinensis (Oliv.)Diels	beta-sitosterol	Mu-type opioid receptor	OPRM1
Angelica sinensis (Oliv.)Diels	beta-sitosterol	Gamma-aminobutyric acid receptor subunit alpha-1	GABRA1
Angelica sinensis (Oliv.)Diels	beta-sitosterol	Neuronal acetylcholine receptor protein, alpha-7 chain	CHRNA7
Angelica sinensis (Oliv.)Diels	beta-sitosterol	Cytochrome P450-cam	CYP2C8
Angelica sinensis (Oliv.)Diels	beta-sitosterol	Apoptosis regulator Bcl-2	BCL2
Angelica sinensis (Oliv.)Diels	beta-sitosterol	Apoptosis regulator BAX	BAX
Angelica sinensis (Oliv.)Diels	beta-sitosterol	Caspase-9	CASP9
Angelica sinensis (Oliv.)Diels	beta-sitosterol	Transcription factor AP-1	JUN
Angelica sinensis (Oliv.)Diels	beta-sitosterol	Caspase-3	CASP3
Angelica sinensis (Oliv.)Diels	beta-sitosterol	Caspase-8	CASP8
Angelica sinensis (Oliv.)Diels	beta-sitosterol	Protein kinase C alpha type	PRKCA
Angelica sinensis (Oliv.)Diels	beta-sitosterol	Transforming growth factor beta-1	TGFB1
Angelica sinensis (Oliv.)Diels	beta-sitosterol	Serum paraoxonase/arylesterase 1	PON1
Angelica sinensis (Oliv.)Diels	beta-sitosterol	Microtubule-associated protein 2	MAP1S
Angelica sinensis (Oliv.)Diels	Sitogluside	Progesterone receptor	PGR
Angelica sinensis (Oliv.)Diels	Sitogluside	Prostaglandin G/H synthase 1	PTGS1
Angelica sinensis (Oliv.)Diels	Sitogluside	Muscarinic acetylcholine receptor M3	CHRM3
Angelica sinensis (Oliv.)Diels	Sitogluside	Potassium voltage-gated channel subfamily H member 2	KCNA4
Angelica sinensis (Oliv.)Diels	Sitogluside	Muscarinic acetylcholine receptor M1	CHRM1
Angelica sinensis (Oliv.)Diels	Sitogluside	Sodium channel protein type 5 subunit alpha	ADRB1
Angelica sinensis (Oliv.)Diels	Sitogluside	Coagulation factor Xa	F10
Angelica sinensis (Oliv.)Diels	Sitogluside	Prostaglandin G/H synthase 2	PTGS2
Angelica sinensis (Oliv.)Diels	Sitogluside	5-hydroxytryptamine receptor 3A	HTR3A
Angelica sinensis (Oliv.)Diels	Sitogluside	Retinoic acid receptor RXR-alpha	RXRA
Angelica sinensis (Oliv.)Diels	Sitogluside	CGMP-inhibited 3',5'-cyclic phosphodiesterase A	PDE3A
Angelica sinensis (Oliv.)Diels	Sitogluside	Alpha-1B adrenergic receptor	ADRA1B
Angelica sinensis (Oliv.)Diels	Sitogluside	Beta-2 adrenergic receptor	ADRB2
Angelica sinensis (Oliv.)Diels	Sitogluside	Alpha-1D adrenergic receptor	ADRA1D
Angelica sinensis (Oliv.)Diels	Sitogluside	Heat shock protein HSP 90	HSP90AB1
Angelica sinensis (Oliv.)Diels	Sitogluside	Nuclear receptor coactivator 2	NCOA2
Angelica sinensis (Oliv.)Diels	Sitogluside	Calmodulin	CAMTA3
Angelica sinensis (Oliv.)Diels	Coniferyl ferulate	Nitric oxide synthase, inducible	NOS2
Angelica sinensis (Oliv.)Diels	Coniferyl ferulate	Estrogen receptor	ESR1
Angelica sinensis (Oliv.)Diels	Coniferyl ferulate	Prostaglandin G/H synthase 2	PTGS2
Angelica sinensis (Oliv.)Diels	Coniferyl ferulate	Heat shock protein HSP 90	HSP90AB1
Angelica sinensis (Oliv.)Diels	Coniferyl ferulate	Calmodulin	CAMTA3
Angelica sinensis (Oliv.)Diels	Coniferyl ferulate	Sodium channel protein type 5 subunit alpha	ADRB1
Angelica sinensis (Oliv.)Diels	Coniferyl ferulate	Coagulation factor Xa	F10
Angelica sinensis (Oliv.)Diels	2,6-di(phenyl)thiopyran-4-thione	Prostaglandin G/H synthase 1	PTGS1
Angelica sinensis (Oliv.)Diels	2,6-di(phenyl)thiopyran-4-thione	Estrogen receptor	ESR1
Angelica sinensis (Oliv.)Diels	2,6-di(phenyl)thiopyran-4-thione	Prostaglandin G/H synthase 2	PTGS2
Angelica sinensis (Oliv.)Diels	2,6-di(phenyl)thiopyran-4-thione	CGMP-inhibited 3',5'-cyclic phosphodiesterase A	PDE3A
Angelica sinensis (Oliv.)Diels	cis-Thujopsene	Muscarinic acetylcholine receptor M3	CHRM3
Angelica sinensis (Oliv.)Diels	cis-Thujopsene	Muscarinic acetylcholine receptor M2	CHRM2
Angelica sinensis (Oliv.)Diels	cis-ligustilide	Prostaglandin G/H synthase 2	PTGS2
Angelica sinensis (Oliv.)Diels	cis-ligustilide	Gamma-aminobutyric acid receptor subunit alpha-1	GABRA1
Angelica sinensis (Oliv.)Diels	6,7,3',8'-diligustilide	Androgen receptor	AR
Angelica sinensis (Oliv.)Diels	6,7,3',8'-diligustilide	Prostaglandin G/H synthase 2	PTGS2
Angelica sinensis (Oliv.)Diels	6,7,3',8'-diligustilide	Mineralocorticoid receptor	NR3C2
Angelica sinensis (Oliv.)Diels	6,7,3',8'-diligustilide	Glucocorticoid receptor	NR3C1
Angelica sinensis (Oliv.)Diels	6,7,3',8'-diligustilide	Nuclear receptor coactivator 2	NCOA2
Angelica sinensis (Oliv.)Diels	FERULIC ACID (CIS)	Prostaglandin G/H synthase 1	PTGS1
Angelica sinensis (Oliv.)Diels	FERULIC ACID (CIS)	Prostaglandin G/H synthase 2	PTGS2
Angelica sinensis (Oliv.)Diels	FERULIC ACID (CIS)	Nitric-oxide synthase, endothelial	NOS3
Angelica sinensis (Oliv.)Diels	FERULIC ACID (CIS)	Alpha-2A adrenergic receptor	ADRA2A
Angelica sinensis (Oliv.)Diels	FERULIC ACID (CIS)	Sodium-dependent noradrenaline transporter	NET
Angelica sinensis (Oliv.)Diels	FERULIC ACID (CIS)	Alpha-2B adrenergic receptor	ADRA2B
Angelica sinensis (Oliv.)Diels	FERULIC ACID (CIS)	Sodium-dependent dopamine transporter	SLC6A2
Angelica sinensis (Oliv.)Diels	FERULIC ACID (CIS)	Beta-2 adrenergic receptor	ADRB2
Angelica sinensis (Oliv.)Diels	FERULIC ACID (CIS)	Leukotriene A-4 hydrolase	LTA4H
Angelica sinensis (Oliv.)Diels	FERULIC ACID (CIS)	Amine oxidase [flavin-containing] B	MAOB
Angelica sinensis (Oliv.)Diels	FERULIC ACID (CIS)	Amine oxidase [flavin-containing] A	MAOA
Angelica sinensis (Oliv.)Diels	FERULIC ACID (CIS)	mRNA of PKA Catalytic Subunit C-alpha	PRKACA
Angelica sinensis (Oliv.)Diels	FERULIC ACID (CIS)	Muscarinic acetylcholine receptor M2	CHRM2

## Sheet: Prunus persica (L.) Batsch
Chinese herb	Molecule Name	Target Name	TARGET
Prunus persica (L.) Batsch	Sitosterol alpha1	Progesterone receptor	PGR
Prunus persica (L.) Batsch	Sitosterol alpha1	Prostaglandin G/H synthase 2	PTGS2
Prunus persica (L.) Batsch	Sitosterol alpha1	Gamma-aminobutyric acid receptor subunit alpha-1	GABRA1
Prunus persica (L.) Batsch	Sitosterol alpha1	Alcohol dehydrogenase 1C	ADH1C
Prunus persica (L.) Batsch	Sitosterol alpha1	Cytochrome P450-cam	CYP2C8
Prunus persica (L.) Batsch	Sitosterol alpha1	Mineralocorticoid receptor	NR3C2
Prunus persica (L.) Batsch	hederagenin	Progesterone receptor	PGR
Prunus persica (L.) Batsch	hederagenin	Nuclear receptor coactivator 2	NCOA2
Prunus persica (L.) Batsch	hederagenin	Muscarinic acetylcholine receptor M3	CHRM3
Prunus persica (L.) Batsch	hederagenin	Muscarinic acetylcholine receptor M1	CHRM1
Prunus persica (L.) Batsch	hederagenin	Gamma-aminobutyric-acid receptor alpha-2 subunit	GABRA2
Prunus persica (L.) Batsch	hederagenin	Muscarinic acetylcholine receptor M2	CHRM2
Prunus persica (L.) Batsch	hederagenin	Alpha-1B adrenergic receptor	ADRA1B
Prunus persica (L.) Batsch	hederagenin	Gamma-aminobutyric acid receptor subunit alpha-1	GABRA1
Prunus persica (L.) Batsch	hederagenin	Gamma-aminobutyric-acid receptor subunit alpha-6	GABRA6
Prunus persica (L.) Batsch	hederagenin	Gamma-aminobutyric-acid receptor alpha-5 subunit	GABRA5
Prunus persica (L.) Batsch	hederagenin	Ig gamma-1 chain C region	IGHG1
Prunus persica (L.) Batsch	hederagenin	Alcohol dehydrogenase 1B	ADH1B
Prunus persica (L.) Batsch	hederagenin	Alcohol dehydrogenase 1C	ADH1C
Prunus persica (L.) Batsch	hederagenin	Prostaglandin G/H synthase 1	PTGS1
Prunus persica (L.) Batsch	hederagenin	Sodium channel protein type 5 subunit alpha	ADRB1
Prunus persica (L.) Batsch	hederagenin	Prostaglandin G/H synthase 2	PTGS2
Prunus persica (L.) Batsch	hederagenin	Retinoic acid receptor RXR-alpha	RXRA
Prunus persica (L.) Batsch	hederagenin	CGMP-inhibited 3',5'-cyclic phosphodiesterase A	PDE3A
Prunus persica (L.) Batsch	hederagenin	Sodium-dependent noradrenaline transporter	NET
Prunus persica (L.) Batsch	hederagenin	Cytochrome P450-cam	CYP2C8
Prunus persica (L.) Batsch	gibberellin 7	Muscarinic acetylcholine receptor M3	CHRM3
Prunus persica (L.) Batsch	gibberellin 7	Muscarinic acetylcholine receptor M1	CHRM1
Prunus persica (L.) Batsch	gibberellin 7	Prostaglandin G/H synthase 2	PTGS2
Prunus persica (L.) Batsch	gibberellin 7	CGMP-inhibited 3',5'-cyclic phosphodiesterase A	PDE3A
Prunus persica (L.) Batsch	gibberellin 7	Sodium-dependent dopamine transporter	SLC6A2
Prunus persica (L.) Batsch	gibberellin 7	Beta-2 adrenergic receptor	ADRB2
Prunus persica (L.) Batsch	gibberellin 7	Sodium-dependent serotonin transporter	SLC6A4
Prunus persica (L.) Batsch	GA122-isolactone	Progesterone receptor	PGR
Prunus persica (L.) Batsch	d-mandelonitrile	Sodium-dependent dopamine transporter	SLC6A2
Prunus persica (L.) Batsch	d-mandelonitrile	Amine oxidase [flavin-containing] B	MAOB
Prunus persica (L.) Batsch	d-mandelonitrile	Alcohol dehydrogenase 1B	ADH1B
Prunus persica (L.) Batsch	d-mandelonitrile	Alcohol dehydrogenase 1C	ADH1C
Prunus persica (L.) Batsch	d-mandelonitrile	Trypsin-3	PRSS3
Prunus persica (L.) Batsch	d-mandelonitrile	Sodium-dependent noradrenaline transporter	NET
Prunus persica (L.) Batsch	d-mandelonitrile	Prostaglandin G/H synthase 2	PTGS2
Prunus persica (L.) Batsch	d-mandelonitrile	Amine oxidase [flavin-containing] A	MAOA
Prunus persica (L.) Batsch	campesterol-3-O-β-D-glucopyranoside	Progesterone receptor	PGR
Prunus persica (L.) Batsch	campesterol-3-O-β-D-glucopyranoside	Mineralocorticoid receptor	NR3C2
Prunus persica (L.) Batsch	campesterol-3-O-β-D-glucopyranoside	Nuclear receptor coactivator 2	NCOA2
Prunus persica (L.) Batsch	campesterol	Progesterone receptor	PGR
Prunus persica (L.) Batsch	campesterol	Prostaglandin G/H synthase 1	PTGS1
Prunus persica (L.) Batsch	campesterol	Prostaglandin G/H synthase 2	PTGS2
Prunus persica (L.) Batsch	campesterol	Heat shock protein HSP 90	HSP90AB1
Prunus persica (L.) Batsch	campesterol	Phosphatidylinositol-4,5-bisphosphate 3-kinase catalytic subunit, gamma isoform	PIK3CG
Prunus persica (L.) Batsch	campesterol	Nuclear receptor coactivator 2	NCOA2
Prunus persica (L.) Batsch	beta-sitosterol	Progesterone receptor	PGR
Prunus persica (L.) Batsch	beta-sitosterol	Nuclear receptor coactivator 2	NCOA2
Prunus persica (L.) Batsch	beta-sitosterol	Prostaglandin G/H synthase 1	PTGS1
Prunus persica (L.) Batsch	beta-sitosterol	Prostaglandin G/H synthase 2	PTGS2
Prunus persica (L.) Batsch	beta-sitosterol	Heat shock protein HSP 90	HSP90AB1
Prunus persica (L.) Batsch	beta-sitosterol	Phosphatidylinositol-4,5-bisphosphate 3-kinase catalytic subunit, gamma isoform	PIK3CG
Prunus persica (L.) Batsch	beta-sitosterol	Potassium voltage-gated channel subfamily H member 2	KCNA4
Prunus persica (L.) Batsch	beta-sitosterol	mRNA of PKA Catalytic Subunit C-alpha	PRKACA
Prunus persica (L.) Batsch	beta-sitosterol	Dopamine D1 receptor	DRD1
Prunus persica (L.) Batsch	beta-sitosterol	Muscarinic acetylcholine receptor M3	CHRM3
Prunus persica (L.) Batsch	beta-sitosterol	Muscarinic acetylcholine receptor M1	CHRM1
Prunus persica (L.) Batsch	beta-sitosterol	Sodium channel protein type 5 subunit alpha	ADRB1
Prunus persica (L.) Batsch	beta-sitosterol	Gamma-aminobutyric-acid receptor alpha-2 subunit	GABRA2
Prunus persica (L.) Batsch	beta-sitosterol	Muscarinic acetylcholine receptor M4	CHRM4
Prunus persica (L.) Batsch	beta-sitosterol	CGMP-inhibited 3',5'-cyclic phosphodiesterase A	PDE3A
Prunus persica (L.) Batsch	beta-sitosterol	5-hydroxytryptamine 2A receptor	HTR2A
Prunus persica (L.) Batsch	beta-sitosterol	Gamma-aminobutyric-acid receptor alpha-5 subunit	GABRA5
Prunus persica (L.) Batsch	beta-sitosterol	Alpha-1A adrenergic receptor	ADRA1A
Prunus persica (L.) Batsch	beta-sitosterol	Muscarinic acetylcholine receptor M2	CHRM2
Prunus persica (L.) Batsch	beta-sitosterol	Alpha-1B adrenergic receptor	ADRA1B
Prunus persica (L.) Batsch	beta-sitosterol	Beta-2 adrenergic receptor	ADRB2
Prunus persica (L.) Batsch	beta-sitosterol	Neuronal acetylcholine receptor subunit alpha-2	CHRNA2
Prunus persica (L.) Batsch	beta-sitosterol	Sodium-dependent serotonin transporter	SLC6A4
Prunus persica (L.) Batsch	beta-sitosterol	Mu-type opioid receptor	OPRM1
Prunus persica (L.) Batsch	beta-sitosterol	Gamma-aminobutyric acid receptor subunit alpha-1	GABRA1
Prunus persica (L.) Batsch	beta-sitosterol	Neuronal acetylcholine receptor protein, alpha-7 chain	CHRNA7
Prunus persica (L.) Batsch	beta-sitosterol	Cytochrome P450-cam	CYP2C8
Prunus persica (L.) Batsch	beta-sitosterol	Apoptosis regulator Bcl-2	BCL2
Prunus persica (L.) Batsch	beta-sitosterol	Apoptosis regulator BAX	BAX
Prunus persica (L.) Batsch	beta-sitosterol	Caspase-9	CASP9
Prunus persica (L.) Batsch	beta-sitosterol	Transcription factor AP-1	JUN
Prunus persica (L.) Batsch	beta-sitosterol	Caspase-3	CASP3
Prunus persica (L.) Batsch	beta-sitosterol	Caspase-8	CASP8
Prunus persica (L.) Batsch	beta-sitosterol	Protein kinase C alpha type	PRKCA
Prunus persica (L.) Batsch	beta-sitosterol	Transforming growth factor beta-1	TGFB1
Prunus persica (L.) Batsch	beta-sitosterol	Serum paraoxonase/arylesterase 1	PON1
Prunus persica (L.) Batsch	beta-sitosterol	Microtubule-associated protein 2	MAP1S
Prunus persica (L.) Batsch	Amygdalin	Prostaglandin G/H synthase 1	PTGS1
Prunus persica (L.) Batsch	Amygdalin	Prostaglandin G/H synthase 2	PTGS2
Prunus persica (L.) Batsch	Amygdalin	Heat shock protein HSP 90	HSP90AB1
Prunus persica (L.) Batsch	Amygdalin	Phosphatidylinositol-4,5-bisphosphate 3-kinase catalytic subunit, gamma isoform	PIK3CG
Prunus persica (L.) Batsch	Amygdalin	mRNA of PKA Catalytic Subunit C-alpha	PRKACA
Prunus persica (L.) Batsch	Amygdalin	Nuclear receptor coactivator 2	NCOA2
Prunus persica (L.) Batsch	Amygdalin	Calmodulin	CAMTA3
Prunus persica (L.) Batsch	alexandrin	Prostaglandin G/H synthase 2	PTGS2
Prunus persica (L.) Batsch	alexandrin	Progesterone receptor	PGR
Prunus persica (L.) Batsch	alexandrin	Mineralocorticoid receptor	NR3C2
Prunus persica (L.) Batsch	alexandrin	Nuclear receptor coactivator 2	NCOA2
Prunus persica (L.) Batsch	alexandrin	Alcohol dehydrogenase 1C	ADH1C
Prunus persica (L.) Batsch	alexandrin	Trypsin-3	PRSS3
Prunus persica (L.) Batsch	alexandrin	DNA topoisomerase II	TOP2A
Prunus persica (L.) Batsch	alexandrin	Prostaglandin G/H synthase 1	PTGS1
Prunus persica (L.) Batsch	alexandrin	Glycogen phosphorylase, muscle form	PYGM
Prunus persica (L.) Batsch	alexandrin	Heat shock protein HSP 90	HSP90AB1
Prunus persica (L.) Batsch	alexandrin	Phosphatidylinositol-4,5-bisphosphate 3-kinase catalytic subunit, gamma isoform	PIK3CG
Prunus persica (L.) Batsch	4a-formyl-7alpha-hydroxy-1-methyl-8-methylidene-4aalpha,4bbeta-gibbane-1alpha,10beta-dicarboxylic acid	Mineralocorticoid receptor	NR3C2
Prunus persica (L.) Batsch	4a-formyl-7alpha-hydroxy-1-methyl-8-methylidene-4aalpha,4bbeta-gibbane-1alpha,10beta-dicarboxylic acid	Progesterone receptor	PGR
Prunus persica (L.) Batsch	3-O-p-coumaroylquinic acid	Prostaglandin G/H synthase 1	PTGS1
Prunus persica (L.) Batsch	3-O-p-coumaroylquinic acid	Prostaglandin G/H synthase 2	PTGS2
Prunus persica (L.) Batsch	3-O-p-coumaroylquinic acid	mRNA of Protein-tyrosine phosphatase, non-receptor type 1	PTPN6
Prunus persica (L.) Batsch	3-O-p-coumaroylquinic acid	Heat shock protein HSP 90	HSP90AB1
Prunus persica (L.) Batsch	3-O-p-coumaroylquinic acid	Phosphatidylinositol-4,5-bisphosphate 3-kinase catalytic subunit, gamma isoform	PIK3CG
Prunus persica (L.) Batsch	3-O-p-coumaroylquinic acid	mRNA of PKA Catalytic Subunit C-alpha	PRKACA
Prunus persica (L.) Batsch	3-O-p-coumaroylquinic acid	Nuclear receptor coactivator 2	NCOA2
Prunus persica (L.) Batsch	3-O-p-coumaroylquinic acid	Calmodulin	CAMTA3

## Sheet: Paeonia suffruticosa Andrews
Chinese herb	Molecule Name	Target Name	TARGET
Paeonia suffruticosa Andrews	Mairin	Progesterone receptor	PGR
Paeonia suffruticosa Andrews	oleanolic acid	Caspase-9	CASP9
Paeonia suffruticosa Andrews	oleanolic acid	Caspase-3	CASP3
Paeonia suffruticosa Andrews	oleanolic acid	Heme oxygenase 1	HMOX1
Paeonia suffruticosa Andrews	oleanolic acid	Intercellular adhesion molecule 1	ICAM1
Paeonia suffruticosa Andrews	oleanolic acid	NAD(P)H dehydrogenase [quinone] 1	NQO1
Paeonia suffruticosa Andrews	oleanolic acid	Pancreatic alpha-amylase	AMY2A
Paeonia suffruticosa Andrews	sitosterol	Progesterone receptor	PGR
Paeonia suffruticosa Andrews	sitosterol	Nuclear receptor coactivator 2	NCOA2
Paeonia suffruticosa Andrews	sitosterol	Mineralocorticoid receptor	NR3C2
Paeonia suffruticosa Andrews	delta 7-stigmastenol	Progesterone receptor	PGR
Paeonia suffruticosa Andrews	beta-sitosterol-beta-d-glucoside_qt	Progesterone receptor	PGR
Paeonia suffruticosa Andrews	5-[[5-(4-methoxyphenyl)-2-furyl]methylene]barbituric acid	Estrogen receptor	ESR1
Paeonia suffruticosa Andrews	5-[[5-(4-methoxyphenyl)-2-furyl]methylene]barbituric acid	Glycogen synthase kinase-3 beta	GSK3B
Paeonia suffruticosa Andrews	5-[[5-(4-methoxyphenyl)-2-furyl]methylene]barbituric acid	Heat shock protein HSP 90	HSP90AB1
Paeonia suffruticosa Andrews	5-[[5-(4-methoxyphenyl)-2-furyl]methylene]barbituric acid	Cell division protein kinase 2	CDK13
Paeonia suffruticosa Andrews	5-[[5-(4-methoxyphenyl)-2-furyl]methylene]barbituric acid	mRNA of PKA Catalytic Subunit C-alpha	PRKACA
Paeonia suffruticosa Andrews	quercetin	Prostaglandin G/H synthase 1	PTGS1
Paeonia suffruticosa Andrews	quercetin	Androgen receptor	AR
Paeonia suffruticosa Andrews	quercetin	Peroxisome proliferator activated receptor gamma	PPARG
Paeonia suffruticosa Andrews	quercetin	Prostaglandin G/H synthase 2	PTGS2
Paeonia suffruticosa Andrews	quercetin	Heat shock protein HSP 90	HSP90AB1
Paeonia suffruticosa Andrews	quercetin	Phosphatidylinositol-4,5-bisphosphate 3-kinase catalytic subunit, gamma isoform	PIK3CG
Paeonia suffruticosa Andrews	quercetin	Nuclear receptor coactivator 2	NCOA2
Paeonia suffruticosa Andrews	quercetin	Dipeptidyl peptidase IV	DPP4
Paeonia suffruticosa Andrews	quercetin	Aldose reductase	AKR1B1
Paeonia suffruticosa Andrews	quercetin	Trypsin-1	PRSS1
Paeonia suffruticosa Andrews	quercetin	DNA topoisomerase II	TOP2A 2
Paeonia suffruticosa Andrews	quercetin	Thrombin	F2
Paeonia suffruticosa Andrews	quercetin	Potassium voltage-gated channel subfamily H member 2	KCNA4
Paeonia suffruticosa Andrews	quercetin	Sodium channel protein type 5 subunit alpha	ADRB1
Paeonia suffruticosa Andrews	quercetin	Coagulation factor Xa	F10
Paeonia suffruticosa Andrews	quercetin	Beta-2 adrenergic receptor	ADRB2
Paeonia suffruticosa Andrews	quercetin	Stromelysin-1	MMP3
Paeonia suffruticosa Andrews	quercetin	mRNA of PKA Catalytic Subunit C-alpha	PRKACA
Paeonia suffruticosa Andrews	quercetin	Coagulation factor VII	F7
Paeonia suffruticosa Andrews	quercetin	Nitric-oxide synthase, endothelial	NOS3
Paeonia suffruticosa Andrews	quercetin	Retinoic acid receptor RXR-alpha	RXRA
Paeonia suffruticosa Andrews	quercetin	Acetylcholinesterase	ACHE
Paeonia suffruticosa Andrews	quercetin	Gamma-aminobutyric acid receptor subunit alpha-1	GABRA1
Paeonia suffruticosa Andrews	quercetin	Amine oxidase [flavin-containing] B	MAOB
Paeonia suffruticosa Andrews	quercetin	Transcription factor p65	RELA
Paeonia suffruticosa Andrews	quercetin	Epidermal growth factor receptor	EGFR
Paeonia suffruticosa Andrews	quercetin	RAC-alpha serine/threonine-protein kinase	AKT1
Paeonia suffruticosa Andrews	quercetin	Vascular endothelial growth factor A	VEGFA
Paeonia suffruticosa Andrews	quercetin	G1/S-specific cyclin-D1	CCND1
Paeonia suffruticosa Andrews	quercetin	Apoptosis regulator Bcl-2	BCL2
Paeonia suffruticosa Andrews	quercetin	Bcl-2-like protein 1	BCL2L1
Paeonia suffruticosa Andrews	quercetin	Proto-oncogene c-Fos	RELA
Paeonia suffruticosa Andrews	quercetin	Cyclin-dependent kinase inhibitor 1	CDKN3
Paeonia suffruticosa Andrews	quercetin	Eukaryotic translation initiation factor 6	EIF3L
Paeonia suffruticosa Andrews	quercetin	Apoptosis regulator BAX	BAX
Paeonia suffruticosa Andrews	quercetin	Caspase-9	CASP9
Paeonia suffruticosa Andrews	quercetin	Urokinase-type plasminogen activator	PLAU
Paeonia suffruticosa Andrews	quercetin	72 kDa type IV collagenase	MMP2
Paeonia suffruticosa Andrews	quercetin	Matrix metalloproteinase-9	MMP9
Paeonia suffruticosa Andrews	quercetin	Mitogen-activated protein kinase 1	MAPK1
Paeonia suffruticosa Andrews	quercetin	Interleukin-10	IL10
Paeonia suffruticosa Andrews	quercetin	Pro-epidermal growth factor	EGF
Paeonia suffruticosa Andrews	quercetin	Retinoblastoma-associated protein	RB1
Paeonia suffruticosa Andrews	quercetin	Tumor necrosis factor	TNF
Paeonia suffruticosa Andrews	quercetin	Transcription factor AP-1	JUN
Paeonia suffruticosa Andrews	quercetin	Interleukin-6	IL6
Paeonia suffruticosa Andrews	quercetin	Activator of 90 kDa heat shock protein ATPase homolog 1	AHSA1
Paeonia suffruticosa Andrews	quercetin	Caspase-3	CASP3
Paeonia suffruticosa Andrews	quercetin	Cellular tumor antigen p53	TP53
Paeonia suffruticosa Andrews	quercetin	ETS domain-containing protein Elk-1	ELK1
Paeonia suffruticosa Andrews	quercetin	NF-kappa-B inhibitor alpha	IKBKG
Paeonia suffruticosa Andrews	quercetin	NADPH--cytochrome P450 reductase	POR
Paeonia suffruticosa Andrews	quercetin	Ornithine decarboxylase	ODC1
Paeonia suffruticosa Andrews	quercetin	Xanthine dehydrogenase/oxidase	XDH
Paeonia suffruticosa Andrews	quercetin	Caspase-8	CASP8
Paeonia suffruticosa Andrews	quercetin	RAF proto-oncogene serine/threonine-protein kinase	RAF1
Paeonia suffruticosa Andrews	quercetin	Superoxide dismutase [Cu-Zn]	SOD1
Paeonia suffruticosa Andrews	quercetin	Protein kinase C alpha type	PRKCA
Paeonia suffruticosa Andrews	quercetin	Interstitial collagenase	MMP1
Paeonia suffruticosa Andrews	quercetin	Hypoxia-inducible factor 1-alpha	HIF1A
Paeonia suffruticosa Andrews	quercetin	Signal transducer and activator of transcription 1-alpha/beta	STAT1
Paeonia suffruticosa Andrews	quercetin	Protein CBFA2T1	RUNX1T1
Paeonia suffruticosa Andrews	quercetin	Cell division control protein 2 homolog	CRK2
Paeonia suffruticosa Andrews	quercetin	78 kDa glucose-regulated protein	HSPA5
Paeonia suffruticosa Andrews	quercetin	Receptor tyrosine-protein kinase erbB-2	ERBB2
Paeonia suffruticosa Andrews	quercetin	Peroxisome proliferator-activated receptor gamma	PPARG
Paeonia suffruticosa Andrews	quercetin	Acetyl-CoA carboxylase 1	ACACA
Paeonia suffruticosa Andrews	quercetin	Heme oxygenase 1	HMOX1
Paeonia suffruticosa Andrews	quercetin	Cytochrome P450 3A4	CYP3A4
Paeonia suffruticosa Andrews	quercetin	Cytochrome P450 1A2	CYP1A2
Paeonia suffruticosa Andrews	quercetin	Caveolin-1	CAV1
Paeonia suffruticosa Andrews	quercetin	Myc proto-oncogene protein	MYC
Paeonia suffruticosa Andrews	quercetin	Tissue factor	F3
Paeonia suffruticosa Andrews	quercetin	Gap junction alpha-1 protein	GJA1
Paeonia suffruticosa Andrews	quercetin	Cytochrome P450 1A1	CYP1A1
Paeonia suffruticosa Andrews	quercetin	Intercellular adhesion molecule 1	ICAM1
Paeonia suffruticosa Andrews	quercetin	Interleukin-1 beta	IL10
Paeonia suffruticosa Andrews	quercetin	C-C motif chemokine 2	CCL13
Paeonia suffruticosa Andrews	quercetin	E-selectin	SELE
Paeonia suffruticosa Andrews	quercetin	Vascular cell adhesion protein 1	VCAM1
Paeonia suffruticosa Andrews	quercetin	Prostaglandin E2 receptor EP3 subtype	PTGER3
Paeonia suffruticosa Andrews	quercetin	Interleukin-8	IL8
Paeonia suffruticosa Andrews	quercetin	Protein kinase C beta type	PRKCB
Paeonia suffruticosa Andrews	quercetin	Baculoviral IAP repeat-containing protein 5	BIRC5
Paeonia suffruticosa Andrews	quercetin	Dual oxidase 2	DUOX2
Paeonia suffruticosa Andrews	quercetin	Nitric oxide synthase, endothelial	NOS3
Paeonia suffruticosa Andrews	quercetin	Heat shock protein beta-1	HSPB1
Paeonia suffruticosa Andrews	quercetin	Transforming growth factor beta-1	TGFB1
Paeonia suffruticosa Andrews	quercetin	Estrogen sulfotransferase	SULT1E1
Paeonia suffruticosa Andrews	quercetin	Maltase-glucoamylase, intestinal	MGAM
Paeonia suffruticosa Andrews	quercetin	Interleukin-2	IL2
Paeonia suffruticosa Andrews	quercetin	Nuclear receptor subfamily 1 group I member 2	NR1I2
Paeonia suffruticosa Andrews	quercetin	Cytochrome P450 1B1	CYP1B1
Paeonia suffruticosa Andrews	quercetin	G2/mitotic-specific cyclin-B1	CCNB1
Paeonia suffruticosa Andrews	quercetin	Tissue-type plasminogen activator	PLAT
Paeonia suffruticosa Andrews	quercetin	Thrombomodulin	THBD
Paeonia suffruticosa Andrews	quercetin	Plasminogen activator inhibitor 1	SERPINE1
Paeonia suffruticosa Andrews	quercetin	Collagen alpha-1(I) chain	COL1A1
Paeonia suffruticosa Andrews	quercetin	Interferon gamma	IFNG
Paeonia suffruticosa Andrews	quercetin	Arachidonate 5-lipoxygenase	ALOX5
Paeonia suffruticosa Andrews	quercetin	Phosphatidylinositol-3,4,5-trisphosphate 3-phosphatase and dual-specificity protein phosphatase PTEN	PTEN
Paeonia suffruticosa Andrews	quercetin	Interleukin-1 alpha	IL1R1
Paeonia suffruticosa Andrews	quercetin	Myeloperoxidase	MPO
Paeonia suffruticosa Andrews	quercetin	DNA topoisomerase 2-alpha	TOP2A
Paeonia suffruticosa Andrews	quercetin	Neutrophil cytosol factor 1	NCF1
Paeonia suffruticosa Andrews	quercetin	ATP-binding cassette sub-family G member 2	ABCA2
Paeonia suffruticosa Andrews	quercetin	Hyaluronan synthase 2	HAS2
Paeonia suffruticosa Andrews	quercetin	Glutathione S-transferase P	GSTP1
Paeonia suffruticosa Andrews	quercetin	Nuclear factor erythroid 2-related factor 2	NFE2L2
Paeonia suffruticosa Andrews	quercetin	NAD(P)H dehydrogenase [quinone] 1	NQO1
Paeonia suffruticosa Andrews	quercetin	Poly [ADP-ribose] polymerase 1	PARP1
Paeonia suffruticosa Andrews	quercetin	Aryl hydrocarbon receptor	AHR
Paeonia suffruticosa Andrews	quercetin	26S proteasome non-ATPase regulatory subunit 3	PSMD3
Paeonia suffruticosa Andrews	quercetin	Solute carrier family 2, facilitated glucose transporter member 4	SLC2A4
Paeonia suffruticosa Andrews	quercetin	Collagen alpha-1(III) chain	COL1A1
Paeonia suffruticosa Andrews	quercetin	C-X-C motif chemokine 11	CXCL11
Paeonia suffruticosa Andrews	quercetin	C-X-C motif chemokine 2	CXCL2
Paeonia suffruticosa Andrews	quercetin	DDB1- and CUL4-associated factor 5	DCAF5
Paeonia suffruticosa Andrews	quercetin	Nuclear receptor subfamily 1 group I member 3	NR1I3
Paeonia suffruticosa Andrews	quercetin	Serine/threonine-protein kinase Chk2	CHEK2
Paeonia suffruticosa Andrews	quercetin	Insulin receptor	INSR
Paeonia suffruticosa Andrews	quercetin	Claudin-4	CLDN4
Paeonia suffruticosa Andrews	quercetin	Peroxisome proliferator-activated receptor alpha	PPARA
Paeonia suffruticosa Andrews	quercetin	Peroxisome proliferator-activated receptor delta	PPARD
Paeonia suffruticosa Andrews	quercetin	Heat shock factor protein 1	HSF1
Paeonia suffruticosa Andrews	quercetin	C-reactive protein	CRP
Paeonia suffruticosa Andrews	quercetin	C-X-C motif chemokine 10	CXCL10
Paeonia suffruticosa Andrews	quercetin	Inhibitor of nuclear factor kappa-B kinase subunit alpha	CHUK
Paeonia suffruticosa Andrews	quercetin	Osteopontin	SPP1
Paeonia suffruticosa Andrews	quercetin	Runt-related transcription factor 2	RUNX2
Paeonia suffruticosa Andrews	quercetin	Ras association domain-containing protein 1	RASSF1
Paeonia suffruticosa Andrews	quercetin	Transcription factor E2F1	E2F1
Paeonia suffruticosa Andrews	quercetin	Transcription factor E2F2	E2F2
Paeonia suffruticosa Andrews	quercetin	Prostatic acid phosphatase	ACPP
Paeonia suffruticosa Andrews	quercetin	Cathepsin D	CTSD
Paeonia suffruticosa Andrews	quercetin	Insulin-like growth factor-binding protein 3	IGFBP3
Paeonia suffruticosa Andrews	quercetin	Insulin-like growth factor II	IGF1R
Paeonia suffruticosa Andrews	quercetin	CD40 ligand	CD40LG
Paeonia suffruticosa Andrews	quercetin	Interferon regulatory factor 1	IRF1
Paeonia suffruticosa Andrews	quercetin	Receptor tyrosine-protein kinase erbB-3	ERBB3
Paeonia suffruticosa Andrews	quercetin	Serum paraoxonase/arylesterase 1	PON1
Paeonia suffruticosa Andrews	quercetin	Type I iodothyronine deiodinase	DIO1
Paeonia suffruticosa Andrews	quercetin	Procollagen C-endopeptidase enhancer 1	PCOLCE
Paeonia suffruticosa Andrews	quercetin	Puromycin-sensitive aminopeptidase	NPEPPS
Paeonia suffruticosa Andrews	quercetin	Homeobox protein Nkx-3.1	NKX3-1
Paeonia suffruticosa Andrews	quercetin	Ras GTPase-activating protein 1	RASA1
Paeonia suffruticosa Andrews	quercetin	Glutathione S-transferase Mu 1	GSTM1
Paeonia suffruticosa Andrews	quercetin	Glutathione S-transferase Mu 2	GSTM2
Paeonia suffruticosa Andrews	(+)-catechin	Prostaglandin G/H synthase 1	PTGS1
Paeonia suffruticosa Andrews	(+)-catechin	Estrogen receptor	ESR1
Paeonia suffruticosa Andrews	(+)-catechin	Prostaglandin G/H synthase 2	PTGS2
Paeonia suffruticosa Andrews	(+)-catechin	Heat shock protein HSP 90	HSP90AB1
Paeonia suffruticosa Andrews	(+)-catechin	mRNA of PKA Catalytic Subunit C-alpha	PRKACA
Paeonia suffruticosa Andrews	(+)-catechin	Nuclear receptor coactivator 2	NCOA2
Paeonia suffruticosa Andrews	(+)-catechin	Calmodulin	CAMTA3
Paeonia suffruticosa Andrews	(+)-catechin	Retinoic acid receptor RXR-alpha	RXRA
Paeonia suffruticosa Andrews	(+)-catechin	Catalase	CAT
Paeonia suffruticosa Andrews	(+)-catechin	Hyaluronan synthase 2	HAS2
Paeonia suffruticosa Andrews	kaempferol	Nitric oxide synthase, inducible	NOS2
Paeonia suffruticosa Andrews	kaempferol	Prostaglandin G/H synthase 1	PTGS1
Paeonia suffruticosa Andrews	kaempferol	Androgen receptor	AR
Paeonia suffruticosa Andrews	kaempferol	Peroxisome proliferator activated receptor gamma	PPARG
Paeonia suffruticosa Andrews	kaempferol	Prostaglandin G/H synthase 2	PTGS2
Paeonia suffruticosa Andrews	kaempferol	Heat shock protein HSP 90	HSP90AB1
Paeonia suffruticosa Andrews	kaempferol	Phosphatidylinositol-4,5-bisphosphate 3-kinase catalytic subunit, gamma isoform	PIK3CG
Paeonia suffruticosa Andrews	kaempferol	mRNA of PKA Catalytic Subunit C-alpha	PRKACA
Paeonia suffruticosa Andrews	kaempferol	Nuclear receptor coactivator 2	NCOA2
Paeonia suffruticosa Andrews	kaempferol	Dipeptidyl peptidase IV	DPP4
Paeonia suffruticosa Andrews	kaempferol	Trypsin-1	PRSS1
Paeonia suffruticosa Andrews	kaempferol	Progesterone receptor	PGR
Paeonia suffruticosa Andrews	kaempferol	Thrombin	F2
Paeonia suffruticosa Andrews	kaempferol	Muscarinic acetylcholine receptor M1	CHRM1
Paeonia suffruticosa Andrews	kaempferol	Nitric-oxide synthase, endothelial	NOS3
Paeonia suffruticosa Andrews	kaempferol	Gamma-aminobutyric-acid receptor alpha-2 subunit	GABRA2
Paeonia suffruticosa Andrews	kaempferol	Acetylcholinesterase	ACHE
Paeonia suffruticosa Andrews	kaempferol	Sodium-dependent noradrenaline transporter	NET
Paeonia suffruticosa Andrews	kaempferol	Muscarinic acetylcholine receptor M2	CHRM2
Paeonia suffruticosa Andrews	kaempferol	Alpha-1B adrenergic receptor	ADRA1B
Paeonia suffruticosa Andrews	kaempferol	Gamma-aminobutyric acid receptor subunit alpha-1	GABRA1
Paeonia suffruticosa Andrews	kaempferol	Coagulation factor VII	F7
Paeonia suffruticosa Andrews	kaempferol	Calmodulin	CAMTA3
Paeonia suffruticosa Andrews	kaempferol	Transcription factor p65	RELA
Paeonia suffruticosa Andrews	kaempferol	Inhibitor of nuclear factor kappa-B kinase subunit beta	IKBKB
Paeonia suffruticosa Andrews	kaempferol	RAC-alpha serine/threonine-protein kinase	AKT1
Paeonia suffruticosa Andrews	kaempferol	Apoptosis regulator Bcl-2	BCL2
Paeonia suffruticosa Andrews	kaempferol	Apoptosis regulator BAX	BAX
Paeonia suffruticosa Andrews	kaempferol	Tumor necrosis factor	TNF
Paeonia suffruticosa Andrews	kaempferol	Transcription factor AP-1	JUN
Paeonia suffruticosa Andrews	kaempferol	Activator of 90 kDa heat shock protein ATPase homolog 1	AHSA1
Paeonia suffruticosa Andrews	kaempferol	Caspase-3	CASP3
Paeonia suffruticosa Andrews	kaempferol	Mitogen-activated protein kinase 8	MAPK8
Paeonia suffruticosa Andrews	kaempferol	Interstitial collagenase	MMP1
Paeonia suffruticosa Andrews	kaempferol	Signal transducer and activator of transcription 1-alpha/beta	STAT1
Paeonia suffruticosa Andrews	kaempferol	Cell division control protein 2 homolog	CRK2
Paeonia suffruticosa Andrews	kaempferol	Peroxisome proliferator-activated receptor gamma	PPARG
Paeonia suffruticosa Andrews	kaempferol	Heme oxygenase 1	HMOX1
Paeonia suffruticosa Andrews	kaempferol	Cytochrome P450 3A4	CYP3A4
Paeonia suffruticosa Andrews	kaempferol	Cytochrome P450 1A2	CYP1A2
Paeonia suffruticosa Andrews	kaempferol	Cytochrome P450 1A1	CYP1A1
Paeonia suffruticosa Andrews	kaempferol	Intercellular adhesion molecule 1	ICAM1
Paeonia suffruticosa Andrews	kaempferol	E-selectin	SELE
Paeonia suffruticosa Andrews	kaempferol	Vascular cell adhesion protein 1	VCAM1
Paeonia suffruticosa Andrews	kaempferol	Nuclear receptor subfamily 1 group I member 2	NR1I2
Paeonia suffruticosa Andrews	kaempferol	Cytochrome P450 1B1	CYP1B1
Paeonia suffruticosa Andrews	kaempferol	Arachidonate 5-lipoxygenase	ALOX5
Paeonia suffruticosa Andrews	kaempferol	Hyaluronan synthase 2	HAS2
Paeonia suffruticosa Andrews	kaempferol	Glutathione S-transferase P	GSTP1
Paeonia suffruticosa Andrews	kaempferol	Aryl hydrocarbon receptor	AHR
Paeonia suffruticosa Andrews	kaempferol	26S proteasome non-ATPase regulatory subunit 3	PSMD3
Paeonia suffruticosa Andrews	kaempferol	Solute carrier family 2, facilitated glucose transporter member 4	SLC2A4
Paeonia suffruticosa Andrews	kaempferol	Nuclear receptor subfamily 1 group I member 3	NR1I3
Paeonia suffruticosa Andrews	kaempferol	Insulin receptor	INSR
Paeonia suffruticosa Andrews	kaempferol	Type I iodothyronine deiodinase	DIO1
Paeonia suffruticosa Andrews	kaempferol	Serine/threonine-protein phosphatase 2B catalytic subunit alpha isoform	PPP3CA
Paeonia suffruticosa Andrews	kaempferol	Glutathione S-transferase Mu 1	GSTM1
Paeonia suffruticosa Andrews	kaempferol	Glutathione S-transferase Mu 2	GSTM2
Paeonia suffruticosa Andrews	kaempferol	Aldo-keto reductase family 1 member C3	AKR1C3
Paeonia suffruticosa Andrews	kaempferol	Antileukoproteinase	SLPI
Paeonia suffruticosa Andrews	oleic acid	Prostaglandin G/H synthase 1	PTGS1
Paeonia suffruticosa Andrews	oleic acid	Nuclear receptor coactivator 2	NCOA2
Paeonia suffruticosa Andrews	oleic acid	Prostaglandin G/H synthase 2	PTGS2
Paeonia suffruticosa Andrews	oleic acid	Alcohol dehydrogenase 1B	ADH1B
Paeonia suffruticosa Andrews	oleic acid	Alcohol dehydrogenase 1C	ADH1C
Paeonia suffruticosa Andrews	oleic acid	Alcohol dehydrogenase 1A	ADH1A
Paeonia suffruticosa Andrews	oleic acid	Trypsin-3	PRSS3
Paeonia suffruticosa Andrews	oleic acid	Retinoic acid receptor RXR-alpha	RXRA
Paeonia suffruticosa Andrews	oleic acid	Urokinase-type plasminogen activator	PLAU
Paeonia suffruticosa Andrews	oleic acid	Superoxide dismutase [Cu-Zn]	SOD1
Paeonia suffruticosa Andrews	oleic acid	Catalase	CAT
Paeonia suffruticosa Andrews	oleic acid	Telomerase protein component 1	TEP1
Paeonia suffruticosa Andrews	oleic acid	Endothelin-1	EDN1
Paeonia suffruticosa Andrews	oleic acid	Receptor tyrosine-protein kinase erbB-2	ERBB2
Paeonia suffruticosa Andrews	oleic acid	Peroxisome proliferator-activated receptor gamma	PPARG
Paeonia suffruticosa Andrews	oleic acid	Lipoprotein lipase	LPL
Paeonia suffruticosa Andrews	oleic acid	Neuromodulin	GAP43
Paeonia suffruticosa Andrews	oleic acid	Plasminogen activator inhibitor 1	SERPINE1
Paeonia suffruticosa Andrews	oleic acid	Brain-derived neurotrophic factor	BDNF
Paeonia suffruticosa Andrews	oleic acid	3-hydroxy-3-methylglutaryl-coenzyme A reductase	HMGCR
Paeonia suffruticosa Andrews	oleic acid	Myeloperoxidase	MPO
Paeonia suffruticosa Andrews	oleic acid	Peroxisome proliferator-activated receptor alpha	PPARA
Paeonia suffruticosa Andrews	oleic acid	Peroxisome proliferator-activated receptor delta	PPARD
Paeonia suffruticosa Andrews	oleic acid	C-reactive protein	CRP
Paeonia suffruticosa Andrews	oleic acid	Serum paraoxonase/arylesterase 1	PON1
Paeonia suffruticosa Andrews	oleic acid	Insulin	INS
Paeonia suffruticosa Andrews	oleic acid	Plasminogen	PLG
Paeonia suffruticosa Andrews	oleic acid	Fatty acid-binding protein, liver	FABP1
Paeonia suffruticosa Andrews	oleic acid	Retinol-binding protein 2	RBP2
Paeonia suffruticosa Andrews	oleic acid	Glucagon	GCG
Paeonia suffruticosa Andrews	oleic acid	Glutamyl aminopeptidase	ENPEP
Paeonia suffruticosa Andrews	oleic acid	Mitochondrial uncoupling protein 2	UCP2
Paeonia suffruticosa Andrews	oleic acid	Sterol O-acyltransferase 1	SOAT1
Paeonia suffruticosa Andrews	oleic acid	Cholecystokinin	CCK
Paeonia suffruticosa Andrews	oleic acid	Cbp/p300-interacting transactivator 1	CITED1
Paeonia suffruticosa Andrews	oleic acid	BDNF/NT-3 growth factors receptor	NTRK2
Paeonia suffruticosa Andrews	oleic acid	Pancreas/duodenum homeobox protein 1	PDX1
Paeonia suffruticosa Andrews	oleic acid	Solute carrier family 2, facilitated glucose transporter member 2	SLC2A1
Paeonia suffruticosa Andrews	oleic acid	Peptidyl-glycine alpha-amidating monooxygenase	PAM
Paeonia suffruticosa Andrews	oleic acid	Acyl-CoA desaturase	SCD
Paeonia suffruticosa Andrews	oleic acid	Cholesteryl ester transfer protein	CETP
Paeonia suffruticosa Andrews	oleic acid	Peptide YY	PYY
Paeonia suffruticosa Andrews	oleic acid	Aspartyl aminopeptidase	DNPEP
Paeonia suffruticosa Andrews	oleic acid	Cell-death-related nuclease 7	UCP3
Paeonia suffruticosa Andrews	(1R)-()-Nopinone	Gamma-aminobutyric-acid receptor alpha-2 subunit	GABRA2
Paeonia suffruticosa Andrews	(1R)-()-Nopinone	Alcohol dehydrogenase 1C	ADH1C
Paeonia suffruticosa Andrews	caffeic acid	Prostaglandin G/H synthase 1	PTGS1
Paeonia suffruticosa Andrews	caffeic acid	Beta-1 adrenergic receptor	ADRB1
Paeonia suffruticosa Andrews	caffeic acid	Prostaglandin G/H synthase 2	PTGS2
Paeonia suffruticosa Andrews	caffeic acid	Alpha-2A adrenergic receptor	ADRA2A
Paeonia suffruticosa Andrews	caffeic acid	Alpha-2C adrenergic receptor	ADRA2C
Paeonia suffruticosa Andrews	caffeic acid	Beta-2 adrenergic receptor	ADRB2
Paeonia suffruticosa Andrews	caffeic acid	Amine oxidase [flavin-containing] B	MAOB
Paeonia suffruticosa Andrews	caffeic acid	Sodium-dependent dopamine transporter	SLC6A2
Paeonia suffruticosa Andrews	caffeic acid	Aldose reductase	AKR1B1
Paeonia suffruticosa Andrews	caffeic acid	Urokinase-type plasminogen activator	PLAU
Paeonia suffruticosa Andrews	caffeic acid	Amine oxidase [flavin-containing] A	MAOA
Paeonia suffruticosa Andrews	caffeic acid	Alpha-1A adrenergic receptor	ADRA1A
Paeonia suffruticosa Andrews	caffeic acid	Alpha-1D adrenergic receptor	ADRA1D
Paeonia suffruticosa Andrews	caffeic acid	Tumor necrosis factor	TNF
Paeonia suffruticosa Andrews	caffeic acid	Cytochrome P450 1A1	CYP1A1
Paeonia suffruticosa Andrews	caffeic acid	Protein kinase C beta type	PRKCB
Paeonia suffruticosa Andrews	caffeic acid	Tyrosine-protein kinase BTK	BTK
Paeonia suffruticosa Andrews	caffeic acid	Glial fibrillary acidic protein	GFAP
Paeonia suffruticosa Andrews	caffeic acid	Insulin-like growth factor II	IGF2
Paeonia suffruticosa Andrews	caffeic acid	P-selectin	SELP
Paeonia suffruticosa Andrews	caffeic acid	Ras-related C3 botulinum toxin substrate 1	RAC1
Paeonia suffruticosa Andrews	3-acetyl-4-hydroxybenzoic acid	Prostaglandin G/H synthase 2	PTGS2
Paeonia suffruticosa Andrews	3-acetyl-4-hydroxybenzoic acid	Alpha-2A adrenergic receptor	ADRA2A
Paeonia suffruticosa Andrews	3-acetyl-4-hydroxybenzoic acid	Amine oxidase [flavin-containing] B	MAOB
Paeonia suffruticosa Andrews	3-acetyl-4-hydroxybenzoic acid	Amine oxidase [flavin-containing] A	MAOA
Paeonia suffruticosa Andrews	3-acetyl-4-hydroxybenzoic acid	Ig gamma-1 chain C region	IGHG1
Paeonia suffruticosa Andrews	3,4,5-trihydroxybenzoic acid	Prostaglandin G/H synthase 1	PTGS1
Paeonia suffruticosa Andrews	3,4,5-trihydroxybenzoic acid	Prostaglandin G/H synthase 2	PTGS2
Paeonia suffruticosa Andrews	3,4,5-trihydroxybenzoic acid	Amine oxidase [flavin-containing] B	MAOB
Paeonia suffruticosa Andrews	3,4,5-trihydroxybenzoic acid	Progesterone receptor	PGR
Paeonia suffruticosa Andrews	3,4,5-trihydroxybenzoic acid	mRNA of Protein-tyrosine phosphatase, non-receptor type 1	PTPN6
Paeonia suffruticosa Andrews	3,4,5-trihydroxybenzoic acid	Heat shock protein HSP 90	HSP90AB1
Paeonia suffruticosa Andrews	3,4,5-trihydroxybenzoic acid	Phosphatidylinositol-4,5-bisphosphate 3-kinase catalytic subunit, gamma isoform	PIK3CG
Paeonia suffruticosa Andrews	3,4,5-trihydroxybenzoic acid	Caspase-9	CASP9
Paeonia suffruticosa Andrews	3,4,5-trihydroxybenzoic acid	Caspase-3	CASP3
Paeonia suffruticosa Andrews	3,4,5-trihydroxybenzoic acid	Cellular tumor antigen p53	TP53
Paeonia suffruticosa Andrews	3,4,5-trihydroxybenzoic acid	Fatty acid synthase	FASN
Paeonia suffruticosa Andrews	3,4,5-trihydroxybenzoic acid	Tumor necrosis factor ligand superfamily member 6	FASLG
Paeonia suffruticosa Andrews	3,4,5-trihydroxybenzoic acid	Microsomal glutathione S-transferase 1	MGST1
Paeonia suffruticosa Andrews	3,4,5-trihydroxybenzoic acid	Cytochrome P450 3A43	CYP3A43
Paeonia suffruticosa Andrews	vanillic acid	Prostaglandin G/H synthase 2	PTGS2
Paeonia suffruticosa Andrews	vanillic acid	Amine oxidase [flavin-containing] B	MAOB
Paeonia suffruticosa Andrews	vanillic acid	Amine oxidase [flavin-containing] A	MAOA
Paeonia suffruticosa Andrews	vanillic acid	Alpha-2A adrenergic receptor	ADRA2A
Paeonia suffruticosa Andrews	vanillic acid	Prostaglandin G/H synthase 1	PTGS1
Paeonia suffruticosa Andrews	vanillic acid	Nitric oxide synthase, endothelial	NOS3
Paeonia suffruticosa Andrews	vanillic acid	5,6-dihydroxyindole-2-carboxylic acid oxidase	TYRP1
Paeonia suffruticosa Andrews	paeonol	Prostaglandin G/H synthase 1	PTGS1
Paeonia suffruticosa Andrews	paeonol	Beta-1 adrenergic receptor	ADRB1
Paeonia suffruticosa Andrews	paeonol	Prostaglandin G/H synthase 2	PTGS2
Paeonia suffruticosa Andrews	paeonol	Alpha-2A adrenergic receptor	ADRA2A
Paeonia suffruticosa Andrews	paeonol	Alpha-2C adrenergic receptor	ADRA2C
Paeonia suffruticosa Andrews	paeonol	Sodium-dependent noradrenaline transporter	NET
Paeonia suffruticosa Andrews	paeonol	Alpha-2B adrenergic receptor	ADRA2B
Paeonia suffruticosa Andrews	paeonol	Alpha-1B adrenergic receptor	ADRA1B
Paeonia suffruticosa Andrews	paeonol	Sodium-dependent dopamine transporter	SLC6A2
Paeonia suffruticosa Andrews	paeonol	Beta-2 adrenergic receptor	ADRB2
Paeonia suffruticosa Andrews	paeonol	Alpha-1D adrenergic receptor	ADRA1D
Paeonia suffruticosa Andrews	paeonol	Amine oxidase [flavin-containing] B	MAOB
Paeonia suffruticosa Andrews	paeonol	Amine oxidase [flavin-containing] A	MAOA
Paeonia suffruticosa Andrews	paeonol	Alpha-1A adrenergic receptor	ADRA1A
Paeonia suffruticosa Andrews	paeonol	Muscarinic acetylcholine receptor M1	CHRM1
Paeonia suffruticosa Andrews	paeonol	Muscarinic acetylcholine receptor M2	CHRM2
Paeonia suffruticosa Andrews	paeonol	Transcription factor p65	RELA
Paeonia suffruticosa Andrews	paeonol	RAC-alpha serine/threonine-protein kinase	AKT1
Paeonia suffruticosa Andrews	paeonol	Apoptosis regulator Bcl-2	BCL2
Paeonia suffruticosa Andrews	paeonol	Apoptosis regulator BAX	BAX
Paeonia suffruticosa Andrews	paeonol	Mitogen-activated protein kinase 1	MAPK1
Paeonia suffruticosa Andrews	paeonol	Tumor necrosis factor	TNF
Paeonia suffruticosa Andrews	paeonol	Activator of 90 kDa heat shock protein ATPase homolog 1	AHSA1
Paeonia suffruticosa Andrews	paeonol	NF-kappa-B inhibitor alpha	IKBKG
Paeonia suffruticosa Andrews	paeonol	Intercellular adhesion molecule 1	ICAM1
Paeonia suffruticosa Andrews	paeonol	Interleukin-2	IL2
Paeonia suffruticosa Andrews	paeonol	Tyrosinase	TYRP1
Paeonia suffruticosa Andrews	paeonol	Phosphatidylinositol-3,4,5-trisphosphate 3-phosphatase and dual-specificity protein phosphatase PTEN	PTEN
Paeonia suffruticosa Andrews	3-Hydroxy-4-methoxyacetophenone	Prostaglandin G/H synthase 1	PTGS1
Paeonia suffruticosa Andrews	3-Hydroxy-4-methoxyacetophenone	Beta-1 adrenergic receptor	ADRB1
Paeonia suffruticosa Andrews	3-Hydroxy-4-methoxyacetophenone	Prostaglandin G/H synthase 2	PTGS2
Paeonia suffruticosa Andrews	3-Hydroxy-4-methoxyacetophenone	Alpha-2C adrenergic receptor	ADRA2C
Paeonia suffruticosa Andrews	3-Hydroxy-4-methoxyacetophenone	Sodium-dependent noradrenaline transporter	NET
Paeonia suffruticosa Andrews	3-Hydroxy-4-methoxyacetophenone	Muscarinic acetylcholine receptor M2	CHRM2
Paeonia suffruticosa Andrews	3-Hydroxy-4-methoxyacetophenone	Alpha-1B adrenergic receptor	ADRA1B
Paeonia suffruticosa Andrews	3-Hydroxy-4-methoxyacetophenone	Sodium-dependent dopamine transporter	SLC6A2
Paeonia suffruticosa Andrews	3-Hydroxy-4-methoxyacetophenone	Beta-2 adrenergic receptor	ADRB2
Paeonia suffruticosa Andrews	3-Hydroxy-4-methoxyacetophenone	Amine oxidase [flavin-containing] B	MAOB
Paeonia suffruticosa Andrews	3-Hydroxy-4-methoxyacetophenone	Amine oxidase [flavin-containing] A	MAOA
Paeonia suffruticosa Andrews	Apocynin	Muscarinic acetylcholine receptor M1	CHRM1
Paeonia suffruticosa Andrews	Apocynin	Prostaglandin G/H synthase 2	PTGS2
Paeonia suffruticosa Andrews	Apocynin	Alpha-2A adrenergic receptor	ADRA2A
Paeonia suffruticosa Andrews	Apocynin	Alpha-2C adrenergic receptor	ADRA2C
Paeonia suffruticosa Andrews	Apocynin	Muscarinic acetylcholine receptor M2	CHRM2
Paeonia suffruticosa Andrews	Apocynin	Alpha-2B adrenergic receptor	ADRA2B
Paeonia suffruticosa Andrews	Apocynin	Alpha-1B adrenergic receptor	ADRA1B
Paeonia suffruticosa Andrews	Apocynin	Amine oxidase [flavin-containing] A	MAOA
Paeonia suffruticosa Andrews	eugenol	Prostaglandin G/H synthase 1	PTGS1
Paeonia suffruticosa Andrews	eugenol	Dopamine D1 receptor	DRD1
Paeonia suffruticosa Andrews	eugenol	Muscarinic acetylcholine receptor M3	CHRM3
Paeonia suffruticosa Andrews	eugenol	Muscarinic acetylcholine receptor M1	CHRM1
Paeonia suffruticosa Andrews	eugenol	Beta-1 adrenergic receptor	ADRB1
Paeonia suffruticosa Andrews	eugenol	Prostaglandin G/H synthase 2	PTGS2
Paeonia suffruticosa Andrews	eugenol	Nitric-oxide synthase, endothelial	NOS3
Paeonia suffruticosa Andrews	eugenol	Alpha-2A adrenergic receptor	ADRA2A
Paeonia suffruticosa Andrews	eugenol	Alpha-2C adrenergic receptor	ADRA2C
Paeonia suffruticosa Andrews	eugenol	Sodium-dependent noradrenaline transporter	NET
Paeonia suffruticosa Andrews	eugenol	Alpha-1A adrenergic receptor	ADRA1A
Paeonia suffruticosa Andrews	eugenol	Muscarinic acetylcholine receptor M2	CHRM2
Paeonia suffruticosa Andrews	eugenol	Alpha-1B adrenergic receptor	ADRA1B
Paeonia suffruticosa Andrews	eugenol	Sodium-dependent dopamine transporter	SLC6A2
Paeonia suffruticosa Andrews	eugenol	Beta-2 adrenergic receptor	ADRB2
Paeonia suffruticosa Andrews	eugenol	Amine oxidase [flavin-containing] B	MAOB
Paeonia suffruticosa Andrews	eugenol	Amine oxidase [flavin-containing] A	MAOA
Paeonia suffruticosa Andrews	eugenol	Alpha-1D adrenergic receptor	ADRA1D
Paeonia suffruticosa Andrews	eugenol	Leukotriene A-4 hydrolase	LTA4H
Paeonia suffruticosa Andrews	eugenol	Alpha-2B adrenergic receptor	ADRA2B
Paeonia suffruticosa Andrews	eugenol	Urokinase-type plasminogen activator	PLAU
Paeonia suffruticosa Andrews	eugenol	Sodium channel protein type 5 subunit alpha	ADRB1
Paeonia suffruticosa Andrews	eugenol	Transcription factor p65	IKBKG
Paeonia suffruticosa Andrews	eugenol	Cytochrome P450 1A1	CYP1A1
Paeonia suffruticosa Andrews	eugenol	Cytochrome P450 1B1	CYP1B1
Paeonia suffruticosa Andrews	eugenol	Arachidonate 5-lipoxygenase	ALOX5
Paeonia suffruticosa Andrews	eugenol	Canalicular multispecific organic anion transporter 1	ABCC2
Paeonia suffruticosa Andrews	eugenol	T-lymphocyte activation antigen CD86	CD86
Paeonia suffruticosa Andrews	eugenol	Serine/threonine-protein phosphatase 2B catalytic subunit alpha isoform	PPP3CA
Paeonia suffruticosa Andrews	eugenol	Pepsin A	PGA4
Paeonia suffruticosa Andrews	eugenol	Mucin-1	MUC1
Paeonia suffruticosa Andrews	eugenol	Quinone oxidoreductase	CRYZ
Paeonia suffruticosa Andrews	eugenol	Calcium-transporting ATPase type 2C member 1	ATP2C1
Paeonia suffruticosa Andrews	eugenol	Short transient receptor potential channel 3	TRPC3
Paeonia suffruticosa Andrews	eugenol	Transient receptor potential cation channel subfamily V member 3	TRPM2
Paeonia suffruticosa Andrews	eugenol	Ecto-NOX disulfide-thiol exchanger 2	ENOX1
Paeonia suffruticosa Andrews	methyl salicylate	Prostaglandin G/H synthase 1	PTGS1
Paeonia suffruticosa Andrews	methyl salicylate	Prostaglandin G/H synthase 2	PTGS2
Paeonia suffruticosa Andrews	methyl salicylate	Amine oxidase [flavin-containing] A	MAOA
Paeonia suffruticosa Andrews	methyl salicylate	Alpha-1B adrenergic receptor	ADRA1B
Paeonia suffruticosa Andrews	methyl salicylate	Sodium-dependent dopamine transporter	SLC6A2
Paeonia suffruticosa Andrews	methyl salicylate	Amine oxidase [flavin-containing] B	MAOB
Paeonia suffruticosa Andrews	methyl salicylate	Beta-1 adrenergic receptor	ADRB1

## Sheet: Cinnamomum cassia (L.) J.Presl
Chinese herb	Molecule Name	Target Name	TARGET
Cinnamomum cassia (L.) J.Presl	protocatechuic acid	Prostaglandin G/H synthase 1	PTGS1
Cinnamomum cassia (L.) J.Presl	protocatechuic acid	Arachidonate 5-lipoxygenase	ALOX5
Cinnamomum cassia (L.) J.Presl	protocatechuic acid	Prostaglandin G/H synthase 2	PTGS2
Cinnamomum cassia (L.) J.Presl	protocatechuic acid	Lysozyme	E
Cinnamomum cassia (L.) J.Presl	protocatechuic acid	Alcohol dehydrogenase 1C	ADH1C
Cinnamomum cassia (L.) J.Presl	protocatechuic acid	Trypsin-3	PRSS3
Cinnamomum cassia (L.) J.Presl	protocatechuic acid	Protein kinase C alpha type	PRKCA
Cinnamomum cassia (L.) J.Presl	protocatechuic acid	Protein kinase C beta type	PRKCB
Cinnamomum cassia (L.) J.Presl	protocatechuic acid	Protein kinase C gamma type	PRKCG
Cinnamomum cassia (L.) J.Presl	protocatechuic acid	Maltase-glucoamylase, intestinal	MGAM
Cinnamomum cassia (L.) J.Presl	protocatechuic acid	Protein kinase C zeta type	PRKCZ
Cinnamomum cassia (L.) J.Presl	2-Methoxycinnamic Acid	Prostaglandin G/H synthase 1	PTGS1
Cinnamomum cassia (L.) J.Presl	2-Methoxycinnamic Acid	Prostaglandin G/H synthase 2	PTGS2
Cinnamomum cassia (L.) J.Presl	2-Methoxycinnamic Acid	Nitric-oxide synthase, endothelial	NOS3
Cinnamomum cassia (L.) J.Presl	2-Methoxycinnamic Acid	Alpha-2A adrenergic receptor	ADRA2A
Cinnamomum cassia (L.) J.Presl	2-Methoxycinnamic Acid	Beta-2 adrenergic receptor	ADRB2
Cinnamomum cassia (L.) J.Presl	2-Methoxycinnamic Acid	Leukotriene A-4 hydrolase	LTA4H
Cinnamomum cassia (L.) J.Presl	2-Methoxycinnamic Acid	Amine oxidase [flavin-containing] B	MAOB
Cinnamomum cassia (L.) J.Presl	2-Methoxycinnamic Acid	Beta-1 adrenergic receptor	ADRB1
Cinnamomum cassia (L.) J.Presl	(Z)-Ethyl cinnamate	Beta-1 adrenergic receptor	ADRB1
Cinnamomum cassia (L.) J.Presl	(Z)-Ethyl cinnamate	Prostaglandin G/H synthase 2	PTGS2
Cinnamomum cassia (L.) J.Presl	(Z)-Ethyl cinnamate	Alpha-2A adrenergic receptor	ADRA2A
Cinnamomum cassia (L.) J.Presl	(Z)-Ethyl cinnamate	Alpha-2C adrenergic receptor	ADRA2C
Cinnamomum cassia (L.) J.Presl	(Z)-Ethyl cinnamate	Sodium-dependent noradrenaline transporter	NET
Cinnamomum cassia (L.) J.Presl	(Z)-Ethyl cinnamate	Sodium-dependent dopamine transporter	SLC6A2
Cinnamomum cassia (L.) J.Presl	(Z)-Ethyl cinnamate	Amine oxidase [flavin-containing] B	MAOB
Cinnamomum cassia (L.) J.Presl	(Z)-Ethyl cinnamate	cAMP-dependent protein kinase inhibitor alpha	PKIA
Cinnamomum cassia (L.) J.Presl	(Z)-Ethyl cinnamate	Prostaglandin G/H synthase 1	PTGS1
Cinnamomum cassia (L.) J.Presl	(Z)-Ethyl cinnamate	Amine oxidase [flavin-containing] A	MAOA
Cinnamomum cassia (L.) J.Presl	(-)-taxifolin	Prostaglandin G/H synthase 1	PTGS1
Cinnamomum cassia (L.) J.Presl	(-)-taxifolin	Prostaglandin G/H synthase 2	PTGS2
Cinnamomum cassia (L.) J.Presl	(-)-taxifolin	Heat shock protein HSP 90	HSP90AB1
Cinnamomum cassia (L.) J.Presl	(-)-taxifolin	Phosphatidylinositol-4,5-bisphosphate 3-kinase catalytic subunit, gamma isoform	PIK3CG
Cinnamomum cassia (L.) J.Presl	cinnamic acid	Prostaglandin G/H synthase 1	PTGS1
Cinnamomum cassia (L.) J.Presl	cinnamic acid	Prostaglandin G/H synthase 2	PTGS2
Cinnamomum cassia (L.) J.Presl	cinnamic acid	Amine oxidase [flavin-containing] B	MAOB
Cinnamomum cassia (L.) J.Presl	cinnamic acid	Amine oxidase [flavin-containing] A	MAOA
Cinnamomum cassia (L.) J.Presl	cinnamic acid	Lysozyme	E
Cinnamomum cassia (L.) J.Presl	cinnamic acid	Maltase-glucoamylase, intestinal	MGAM
Cinnamomum cassia (L.) J.Presl	cinnamic acid	Tissue factor	F3
Cinnamomum cassia (L.) J.Presl	cis-Cinnamaldehyde	Alcohol dehydrogenase 1B	ADH1B
Cinnamomum cassia (L.) J.Presl	farnesol	Prostaglandin G/H synthase 2	PTGS2
Cinnamomum cassia (L.) J.Presl	farnesol	Sodium-dependent noradrenaline transporter	NET
Cinnamomum cassia (L.) J.Presl	farnesol	Amine oxidase [flavin-containing] B	MAOB
Cinnamomum cassia (L.) J.Presl	farnesol	Nuclear receptor coactivator 2	NCOA2
Cinnamomum cassia (L.) J.Presl	farnesol	Prostaglandin G/H synthase 1	PTGS1
Cinnamomum cassia (L.) J.Presl	farnesol	Retinoic acid receptor RXR-alpha	RXRA
Cinnamomum cassia (L.) J.Presl	farnesol	Interleukin-6	IL6
Cinnamomum cassia (L.) J.Presl	farnesol	Caspase-3	CASP3
Cinnamomum cassia (L.) J.Presl	farnesol	Involucrin	IVL
Cinnamomum cassia (L.) J.Presl	farnesol	Ras-specific guanine nucleotide-releasing factor 2	RASGRF1
Cinnamomum cassia (L.) J.Presl	farnesol	Bcl-2 homologous antagonist/killer	BAK1
Cinnamomum cassia (L.) J.Presl	farnesol	Toll-like receptor 4	TLR4
Cinnamomum cassia (L.) J.Presl	farnesol	Lipoprotein lipase	LPL
Cinnamomum cassia (L.) J.Presl	farnesol	3-hydroxy-3-methylglutaryl-coenzyme A reductase	HMGCR
Cinnamomum cassia (L.) J.Presl	farnesol	Peroxisome proliferator-activated receptor alpha	PPARA
Cinnamomum cassia (L.) J.Presl	farnesol	Toll-like receptor 2	TLR2
Cinnamomum cassia (L.) J.Presl	farnesol	Beta-defensin 2	DEFB2
Cinnamomum cassia (L.) J.Presl	farnesol	Protein HIRA	HIRA
Cinnamomum cassia (L.) J.Presl	farnesol	SERTA domain-containing protein 3	SERTAD3
Cinnamomum cassia (L.) J.Presl	farnesol	Progesterone receptor	PGR
Cinnamomum cassia (L.) J.Presl	farnesol	Bile acid receptor	NR1H4
Cinnamomum cassia (L.) J.Presl	farnesol	Glutaminase liver isoform, mitochondrial	GLS2
Cinnamomum cassia (L.) J.Presl	Sitogluside	Progesterone receptor	PGR
Cinnamomum cassia (L.) J.Presl	Sitogluside	Prostaglandin G/H synthase 1	PTGS1
Cinnamomum cassia (L.) J.Presl	Sitogluside	Muscarinic acetylcholine receptor M3	CHRM3
Cinnamomum cassia (L.) J.Presl	Sitogluside	Potassium voltage-gated channel subfamily H member 2	KCNA4
Cinnamomum cassia (L.) J.Presl	Sitogluside	Muscarinic acetylcholine receptor M1	CHRM1
Cinnamomum cassia (L.) J.Presl	Sitogluside	Sodium channel protein type 5 subunit alpha	ADRB1
Cinnamomum cassia (L.) J.Presl	Sitogluside	Coagulation factor Xa	F10
Cinnamomum cassia (L.) J.Presl	Sitogluside	Prostaglandin G/H synthase 2	PTGS2
Cinnamomum cassia (L.) J.Presl	Sitogluside	5-hydroxytryptamine receptor 3A	HTR3A
Cinnamomum cassia (L.) J.Presl	Sitogluside	Retinoic acid receptor RXR-alpha	RXRA
Cinnamomum cassia (L.) J.Presl	Sitogluside	CGMP-inhibited 3',5'-cyclic phosphodiesterase A	PDE3A
Cinnamomum cassia (L.) J.Presl	Sitogluside	Alpha-1B adrenergic receptor	ADRA1B
Cinnamomum cassia (L.) J.Presl	Sitogluside	Beta-2 adrenergic receptor	ADRB2
Cinnamomum cassia (L.) J.Presl	Sitogluside	Alpha-1D adrenergic receptor	ADRA1D
Cinnamomum cassia (L.) J.Presl	Sitogluside	Heat shock protein HSP 90	HSP90AB1
Cinnamomum cassia (L.) J.Presl	Sitogluside	Nuclear receptor coactivator 2	NCOA2
Cinnamomum cassia (L.) J.Presl	Sitogluside	Calmodulin	CAMTA3
Cinnamomum cassia (L.) J.Presl	beta-sitosterol	Progesterone receptor	PGR
Cinnamomum cassia (L.) J.Presl	beta-sitosterol	Nuclear receptor coactivator 2	NCOA2
Cinnamomum cassia (L.) J.Presl	beta-sitosterol	Prostaglandin G/H synthase 1	PTGS1
Cinnamomum cassia (L.) J.Presl	beta-sitosterol	Prostaglandin G/H synthase 2	PTGS2
Cinnamomum cassia (L.) J.Presl	beta-sitosterol	Heat shock protein HSP 90	HSP90AB1
Cinnamomum cassia (L.) J.Presl	beta-sitosterol	Phosphatidylinositol-4,5-bisphosphate 3-kinase catalytic subunit, gamma isoform	PIK3CG
Cinnamomum cassia (L.) J.Presl	beta-sitosterol	Potassium voltage-gated channel subfamily H member 2	KCNA4
Cinnamomum cassia (L.) J.Presl	beta-sitosterol	mRNA of PKA Catalytic Subunit C-alpha	PRKACA
Cinnamomum cassia (L.) J.Presl	beta-sitosterol	Dopamine D1 receptor	DRD1
Cinnamomum cassia (L.) J.Presl	beta-sitosterol	Muscarinic acetylcholine receptor M3	CHRM3
Cinnamomum cassia (L.) J.Presl	beta-sitosterol	Muscarinic acetylcholine receptor M1	CHRM1
Cinnamomum cassia (L.) J.Presl	beta-sitosterol	Sodium channel protein type 5 subunit alpha	ADRB1
Cinnamomum cassia (L.) J.Presl	beta-sitosterol	Gamma-aminobutyric-acid receptor alpha-2 subunit	GABRA2
Cinnamomum cassia (L.) J.Presl	beta-sitosterol	Muscarinic acetylcholine receptor M4	CHRM4
Cinnamomum cassia (L.) J.Presl	beta-sitosterol	CGMP-inhibited 3',5'-cyclic phosphodiesterase A	PDE3A
Cinnamomum cassia (L.) J.Presl	beta-sitosterol	5-hydroxytryptamine 2A receptor	HTR2A
Cinnamomum cassia (L.) J.Presl	beta-sitosterol	Gamma-aminobutyric-acid receptor alpha-5 subunit	GABRA5
Cinnamomum cassia (L.) J.Presl	beta-sitosterol	Alpha-1A adrenergic receptor	ADRA1A
Cinnamomum cassia (L.) J.Presl	beta-sitosterol	Muscarinic acetylcholine receptor M2	CHRM2
Cinnamomum cassia (L.) J.Presl	beta-sitosterol	Alpha-1B adrenergic receptor	ADRA1B
Cinnamomum cassia (L.) J.Presl	beta-sitosterol	Beta-2 adrenergic receptor	ADRB2
Cinnamomum cassia (L.) J.Presl	beta-sitosterol	Neuronal acetylcholine receptor subunit alpha-2	CHRNA2
Cinnamomum cassia (L.) J.Presl	beta-sitosterol	Sodium-dependent serotonin transporter	SLC6A4
Cinnamomum cassia (L.) J.Presl	beta-sitosterol	Mu-type opioid receptor	OPRM1
Cinnamomum cassia (L.) J.Presl	beta-sitosterol	Gamma-aminobutyric acid receptor subunit alpha-1	GABRA1
Cinnamomum cassia (L.) J.Presl	beta-sitosterol	Neuronal acetylcholine receptor protein, alpha-7 chain	CHRNA7
Cinnamomum cassia (L.) J.Presl	beta-sitosterol	Cytochrome P450-cam	CYP2C8
Cinnamomum cassia (L.) J.Presl	beta-sitosterol	Apoptosis regulator Bcl-2	BCL2
Cinnamomum cassia (L.) J.Presl	beta-sitosterol	Apoptosis regulator BAX	BAX
Cinnamomum cassia (L.) J.Presl	beta-sitosterol	Caspase-9	CASP9
Cinnamomum cassia (L.) J.Presl	beta-sitosterol	Transcription factor AP-1	JUN
Cinnamomum cassia (L.) J.Presl	beta-sitosterol	Caspase-3	CASP3
Cinnamomum cassia (L.) J.Presl	beta-sitosterol	Caspase-8	CASP8
Cinnamomum cassia (L.) J.Presl	beta-sitosterol	Protein kinase C alpha type	PRKCA
Cinnamomum cassia (L.) J.Presl	beta-sitosterol	Transforming growth factor beta-1	TGFB1
Cinnamomum cassia (L.) J.Presl	beta-sitosterol	Serum paraoxonase/arylesterase 1	PON1
Cinnamomum cassia (L.) J.Presl	beta-sitosterol	Microtubule-associated protein 2	MAP1S
Cinnamomum cassia (L.) J.Presl	sitosterol	Progesterone receptor	PGR
Cinnamomum cassia (L.) J.Presl	sitosterol	Nuclear receptor coactivator 2	NCOA2
Cinnamomum cassia (L.) J.Presl	sitosterol	Mineralocorticoid receptor	NR3C2
Cinnamomum cassia (L.) J.Presl	coumarin	Thrombin	F2
Cinnamomum cassia (L.) J.Presl	coumarin	Prostaglandin G/H synthase 2	PTGS2
Cinnamomum cassia (L.) J.Presl	coumarin	Acetylcholinesterase	ACHE
Cinnamomum cassia (L.) J.Presl	coumarin	Amine oxidase [flavin-containing] B	MAOB
Cinnamomum cassia (L.) J.Presl	coumarin	Amine oxidase [flavin-containing] A	MAOA
Cinnamomum cassia (L.) J.Presl	coumarin	Apoptosis regulator BAX	BAX
Cinnamomum cassia (L.) J.Presl	coumarin	Xanthine dehydrogenase/oxidase	XDH
Cinnamomum cassia (L.) J.Presl	coumarin	Cytochrome P450 3A4	CYP3A4
Cinnamomum cassia (L.) J.Presl	coumarin	Gamma-glutamyltransferase 5	GGT5
Cinnamomum cassia (L.) J.Presl	coumarin	Arachidonate 5-lipoxygenase	ALOX5
Cinnamomum cassia (L.) J.Presl	coumarin	Glutamate--cysteine ligase catalytic subunit	GCLM
Cinnamomum cassia (L.) J.Presl	coumarin	Glutathione S-transferase P	GSTP1
Cinnamomum cassia (L.) J.Presl	coumarin	Glutathione S-transferase A2	GSTA2
Cinnamomum cassia (L.) J.Presl	coumarin	Aldo-keto reductase family 1 member C1	AKR1C1
Cinnamomum cassia (L.) J.Presl	coumarin	Antizyme inhibitor 1	AZIN1
Cinnamomum cassia (L.) J.Presl	coumarin	Cytochrome P450 2A6	CYP2A6
Cinnamomum cassia (L.) J.Presl	anethole	Alpha-2C adrenergic receptor	ADRA2C
Cinnamomum cassia (L.) J.Presl	anethole	Sodium-dependent noradrenaline transporter	NET
Cinnamomum cassia (L.) J.Presl	anethole	Alpha-1A adrenergic receptor	ADRA1A
Cinnamomum cassia (L.) J.Presl	anethole	Sodium-dependent dopamine transporter	SLC6A2
Cinnamomum cassia (L.) J.Presl	anethole	Beta-2 adrenergic receptor	ADRB2
Cinnamomum cassia (L.) J.Presl	anethole	Amine oxidase [flavin-containing] B	MAOB
Cinnamomum cassia (L.) J.Presl	anethole	Amine oxidase [flavin-containing] A	MAOA
Cinnamomum cassia (L.) J.Presl	anethole	Lysozyme	E
Cinnamomum cassia (L.) J.Presl	anethole	Renin, renal	REN
Cinnamomum cassia (L.) J.Presl	anethole	Trypsin-3	PRSS3
Cinnamomum cassia (L.) J.Presl	anethole	Muscarinic acetylcholine receptor M1	CHRM1
Cinnamomum cassia (L.) J.Presl	anethole	Transcription factor p65	NFKB3
Cinnamomum cassia (L.) J.Presl	anethole	Transcription factor AP-1	JUN
Cinnamomum cassia (L.) J.Presl	anethole	NF-kappa-B inhibitor alpha	IKBKG
Cinnamomum cassia (L.) J.Presl	anethole	Interleukin-2	IL2
Cinnamomum cassia (L.) J.Presl	(+)-catechin	Prostaglandin G/H synthase 1	PTGS1
Cinnamomum cassia (L.) J.Presl	(+)-catechin	Estrogen receptor	ESR1
Cinnamomum cassia (L.) J.Presl	(+)-catechin	Prostaglandin G/H synthase 2	PTGS2
Cinnamomum cassia (L.) J.Presl	(+)-catechin	Heat shock protein HSP 90	HSP90AB1
Cinnamomum cassia (L.) J.Presl	(+)-catechin	mRNA of PKA Catalytic Subunit C-alpha	PRKACA
Cinnamomum cassia (L.) J.Presl	(+)-catechin	Nuclear receptor coactivator 2	NCOA2
Cinnamomum cassia (L.) J.Presl	(+)-catechin	Calmodulin	CAMTA3
Cinnamomum cassia (L.) J.Presl	(+)-catechin	Retinoic acid receptor RXR-alpha	RXRA
Cinnamomum cassia (L.) J.Presl	(+)-catechin	Catalase	CAT
Cinnamomum cassia (L.) J.Presl	(+)-catechin	Hyaluronan synthase 2	HAS2
Cinnamomum cassia (L.) J.Presl	ent-Epicatechin	Prostaglandin G/H synthase 1	PTGS1
Cinnamomum cassia (L.) J.Presl	ent-Epicatechin	Estrogen receptor	ESR1
Cinnamomum cassia (L.) J.Presl	ent-Epicatechin	Prostaglandin G/H synthase 2	PTGS2
Cinnamomum cassia (L.) J.Presl	ent-Epicatechin	Heat shock protein HSP 90	HSP90AB1
Cinnamomum cassia (L.) J.Presl	ent-Epicatechin	mRNA of PKA Catalytic Subunit C-alpha	PRKACA
Cinnamomum cassia (L.) J.Presl	cinnamaldehyde	Alcohol dehydrogenase 1B	ADH1B
Cinnamomum cassia (L.) J.Presl	cinnamaldehyde	Transcription factor p65	NFKB3
Cinnamomum cassia (L.) J.Presl	cinnamaldehyde	Interferon regulatory factor 3	IRF3
Cinnamomum cassia (L.) J.Presl	cinnamaldehyde	Prostaglandin G/H synthase 2	PTGS2
Cinnamomum cassia (L.) J.Presl	cinnamaldehyde	NF-kappa-B inhibitor alpha	IKBKG
Cinnamomum cassia (L.) J.Presl	cinnamaldehyde	Toll-like receptor 4	TLR4
Cinnamomum cassia (L.) J.Presl	cinnamaldehyde	Nuclear factor erythroid 2-related factor 2	NFE2L2
Cinnamomum cassia (L.) J.Presl	cinnamaldehyde	C5a anaphylatoxin chemotactic receptor	C5AR1
Cinnamomum cassia (L.) J.Presl	cinnamaldehyde	Transient receptor potential cation channel subfamily V member 1	TRPM5
Cinnamomum cassia (L.) J.Presl	cinnamaldehyde	Transient receptor potential cation channel subfamily V member 4	TRPV4
Cinnamomum cassia (L.) J.Presl	cinnamaldehyde	Thioredoxin reductase 1, cytoplasmic	TXNRD1
Cinnamomum cassia (L.) J.Presl	cinnamaldehyde	Interferon beta	IFNB1
Cinnamomum cassia (L.) J.Presl	acetic acid	Histidine decarboxylase	HDC
Cinnamomum cassia (L.) J.Presl	acetic acid	Prostaglandin G/H synthase 1	PTGS1
Cinnamomum cassia (L.) J.Presl	acetic acid	Nitric-oxide synthase, brain	NOS1
Cinnamomum cassia (L.) J.Presl	acetic acid	S-adenosylmethionine decarboxylase proenzyme	AMD1
Cinnamomum cassia (L.) J.Presl	acetic acid	Aldehyde dehydrogenase, mitochondrial	ALDH2
Cinnamomum cassia (L.) J.Presl	acetic acid	Succinate semialdehyde dehydrogenase, mitochondrial	ALDH5A1
Cinnamomum cassia (L.) J.Presl	acetic acid	Estradiol 17 beta-dehydrogenase 1	HSD17B1
Cinnamomum cassia (L.) J.Presl	acetic acid	Plasminogen activator inhibitor-1	SERPINE1
Cinnamomum cassia (L.) J.Presl	acetic acid	Purine nucleoside phosphorylase	PNP
Cinnamomum cassia (L.) J.Presl	acetic acid	4-aminobutyrate aminotransferase, mitochondrial	ABAT
Cinnamomum cassia (L.) J.Presl	acetic acid	Prostaglandin G/H synthase 2	PTGS2
Cinnamomum cassia (L.) J.Presl	acetic acid	Pyridoxal phosphate phosphatase	PDXP
Cinnamomum cassia (L.) J.Presl	acetic acid	Serine hydroxymethyltransferase, mitochondrial	SHMT2
Cinnamomum cassia (L.) J.Presl	acetic acid	DNA polymerase (HSV)	UL30
Cinnamomum cassia (L.) J.Presl	acetic acid	Cystathionine beta-synthase	CBS
Cinnamomum cassia (L.) J.Presl	acetic acid	Coagulation factor VII	F7
Cinnamomum cassia (L.) J.Presl	acetic acid	Glutamate [NMDA] receptor subunit zeta-1	GRIN1
Cinnamomum cassia (L.) J.Presl	acetic acid	Ornithine aminotransferase, mitochondrial	OAT
Cinnamomum cassia (L.) J.Presl	acetic acid	Glycine receptor alpha-1 chain	GLRA1
Cinnamomum cassia (L.) J.Presl	acetic acid	Glutamate--cysteine ligase regulatory subunit	GRIN1
Cinnamomum cassia (L.) J.Presl	acetic acid	Glutathione reductase, mitochondrial	GSR
Cinnamomum cassia (L.) J.Presl	acetic acid	Tumor necrosis factor	TNF
Cinnamomum cassia (L.) J.Presl	acetic acid	Aldose reductase	AKR1B1
Cinnamomum cassia (L.) J.Presl	acetic acid	Arginase II, mitochondrial	ARG2
Cinnamomum cassia (L.) J.Presl	acetic acid	Glutamate [NMDA] receptor subunit epsilon 1	GRIN1
Cinnamomum cassia (L.) J.Presl	acetic acid	Gamma-aminobutyric acid receptor subunit alpha-1	GABRA1
Cinnamomum cassia (L.) J.Presl	acetic acid	Proto-oncogene tyrosine-protein kinase SRC	SRC
Cinnamomum cassia (L.) J.Presl	acetic acid	Glycogen phosphorylase, muscle form	PYGM
Cinnamomum cassia (L.) J.Presl	acetic acid	Cathepsin B	CTSB
Cinnamomum cassia (L.) J.Presl	acetic acid	Cathepsin D	CTSD
Cinnamomum cassia (L.) J.Presl	acetic acid	Alpha-1-antitrypsin	SERPINA1
Cinnamomum cassia (L.) J.Presl	acetic acid	Inositol-1(or 4)-monophosphatase	ITPK1
Cinnamomum cassia (L.) J.Presl	acetic acid	Beta-catenin	CTNNB
Cinnamomum cassia (L.) J.Presl	acetic acid	Tumor necrosis factor ligand superfamily member 13B	TNFSF13B
Cinnamomum cassia (L.) J.Presl	acetic acid	Peptidyl-prolyl cis-trans isomerase A	PPIA
Cinnamomum cassia (L.) J.Presl	acetic acid	Stromelysin-1	MMP3
Cinnamomum cassia (L.) J.Presl	acetic acid	Inhibitor of nuclear factor kappa B kinase beta subunit	IKBKB
Cinnamomum cassia (L.) J.Presl	acetic acid	Neutrophil collagenase	MMP8
Cinnamomum cassia (L.) J.Presl	acetic acid	Macrophage metalloelastase	MMP12
Cinnamomum cassia (L.) J.Presl	acetic acid	Methionine aminopeptidase 2	METAP2
Cinnamomum cassia (L.) J.Presl	acetic acid	Phospholipase A2, membrane associated	PLA2G2A
Cinnamomum cassia (L.) J.Presl	acetic acid	Leukotriene A-4 hydrolase	LTA4H
Cinnamomum cassia (L.) J.Presl	acetic acid	Adenosylhomocysteinase	AHCY
Cinnamomum cassia (L.) J.Presl	acetic acid	M-phase inducer phosphatase 2	CDC25B
Cinnamomum cassia (L.) J.Presl	acetic acid	Thioredoxin reductase, cytoplasmic	TXNRD1
Cinnamomum cassia (L.) J.Presl	acetic acid	Cholinesterase	BCHE
Cinnamomum cassia (L.) J.Presl	acetic acid	Xanthine dehydrogenase/oxidase	XDH
Cinnamomum cassia (L.) J.Presl	acetic acid	Phospholipase A2	PLA2G1B
Cinnamomum cassia (L.) J.Presl	acetic acid	Alcohol dehydrogenase 1B	ADH1B
Cinnamomum cassia (L.) J.Presl	acetic acid	Alcohol dehydrogenase 1C	ADH1C
Cinnamomum cassia (L.) J.Presl	acetic acid	Retinal dehydrogenase 1	ALDH1A1
Cinnamomum cassia (L.) J.Presl	acetic acid	Alcohol dehydrogenase 1A	ADH1A
Cinnamomum cassia (L.) J.Presl	acetic acid	Arginase-1	ARG1
Cinnamomum cassia (L.) J.Presl	acetic acid	Glutathione S-transferase P	GSTP1
Cinnamomum cassia (L.) J.Presl	acetic acid	Catalase	CAT
Cinnamomum cassia (L.) J.Presl	acetic acid	Carbonyl reductase [NADPH] 1	CBR1
Cinnamomum cassia (L.) J.Presl	acetic acid	Glycine dehydrogenase [decarboxylating], mitochondrial	GLDC
Cinnamomum cassia (L.) J.Presl	acetic acid	Ribonucleoside-diphosphate reductase large subunit	RRM1
Cinnamomum cassia (L.) J.Presl	acetic acid	Dihydroorotate dehydrogenase, mitochondrial	DHODH
Cinnamomum cassia (L.) J.Presl	acetic acid	Glutathione S-transferase A1	GSTA1
Cinnamomum cassia (L.) J.Presl	acetic acid	Alcohol dehydrogenase class 4 mu/sigma chain	ADH7
Cinnamomum cassia (L.) J.Presl	acetic acid	Maleylacetoacetate isomerase	GSTZ1
Cinnamomum cassia (L.) J.Presl	acetic acid	6-phosphofructo-2-kinase/fructose-2,6-biphosphatase 4	PFKFB4
Cinnamomum cassia (L.) J.Presl	acetic acid	Citrate lyase beta subunit-like protein	CLYBL
Cinnamomum cassia (L.) J.Presl	acetic acid	Cytochrome P450-cam	CYP2C8
Cinnamomum cassia (L.) J.Presl	acetic acid	Lysozyme	E
Cinnamomum cassia (L.) J.Presl	acetic acid	Tryptophanyl-tRNA synthetase	WARS
Cinnamomum cassia (L.) J.Presl	acetic acid	Methionyl-tRNA synthetase	MARS
Cinnamomum cassia (L.) J.Presl	acetic acid	Carboxymethylenebutenolidase	CMBL
Cinnamomum cassia (L.) J.Presl	acetic acid	N-acetylneuraminate lyase	NPL
Cinnamomum cassia (L.) J.Presl	acetic acid	Dihydroorotate dehydrogenase	DHODH
Cinnamomum cassia (L.) J.Presl	acetic acid	Succinate dehydrogenase flavoprotein subunit	SDHA
Cinnamomum cassia (L.) J.Presl	acetic acid	4-aminobutyrate aminotransferase	ABAT
Cinnamomum cassia (L.) J.Presl	acetic acid	3-ketoacyl-CoA thiolase	ACAA1
Cinnamomum cassia (L.) J.Presl	acetic acid	Histidyl-tRNA synthetase	HARS
Cinnamomum cassia (L.) J.Presl	acetic acid	Heme oxygenase 1	HMOX1
Cinnamomum cassia (L.) J.Presl	acetic acid	Epoxide hydrolase	MT1988
Cinnamomum cassia (L.) J.Presl	acetic acid	Phenazine biosynthesis protein phzF	PBLD
Cinnamomum cassia (L.) J.Presl	acetic acid	Serine hydroxymethyltransferase 2	SHMT2
Cinnamomum cassia (L.) J.Presl	acetic acid	Serine hydroxymethyltransferase 1	SHMT1
Cinnamomum cassia (L.) J.Presl	acetic acid	Glutamate dehydrogenase 1, mitochondrial	GLUD1
Cinnamomum cassia (L.) J.Presl	acetic acid	Coagulation factor XIII A chain	F13A1
Cinnamomum cassia (L.) J.Presl	acetic acid	Aspartate aminotransferase, mitochondrial	GOT2
Cinnamomum cassia (L.) J.Presl	acetic acid	Fructose-bisphosphate aldolase A	ALDOA
Cinnamomum cassia (L.) J.Presl	acetic acid	Uroporphyrinogen decarboxylase	UROD
Cinnamomum cassia (L.) J.Presl	acetic acid	Creatine kinase M-type	CKM
Cinnamomum cassia (L.) J.Presl	acetic acid	Adenine phosphoribosyltransferase	APRT
Cinnamomum cassia (L.) J.Presl	acetic acid	Ribonuclease pancreatic	RNASE1
Cinnamomum cassia (L.) J.Presl	acetic acid	Alcohol dehydrogenase 4	ADH7
Cinnamomum cassia (L.) J.Presl	acetic acid	Glutathione S-transferase Mu 1	GSTM1
Cinnamomum cassia (L.) J.Presl	acetic acid	Phenylethanolamine N-methyltransferase	PNMT
Cinnamomum cassia (L.) J.Presl	acetic acid	Pyruvate carboxylase, mitochondrial	PC
Cinnamomum cassia (L.) J.Presl	acetic acid	Annexin A3	ANXA3
Cinnamomum cassia (L.) J.Presl	acetic acid	Pyruvate kinase isozymes M1/M2	PKM
Cinnamomum cassia (L.) J.Presl	acetic acid	D-amino-acid oxidase	DAO
Cinnamomum cassia (L.) J.Presl	acetic acid	Carboxypeptidase A1	CPA1
Cinnamomum cassia (L.) J.Presl	acetic acid	Ganglioside GM2 activator	GM2A
Cinnamomum cassia (L.) J.Presl	acetic acid	Gamma-aminobutyric-acid receptor subunit beta-1	GABRB1
Cinnamomum cassia (L.) J.Presl	acetic acid	Serine--pyruvate aminotransferase	AGXT
Cinnamomum cassia (L.) J.Presl	acetic acid	NADH dehydrogenase [ubiquinone] iron-sulfur protein 8, mitochondrial	NDUFS8
Cinnamomum cassia (L.) J.Presl	acetic acid	Leucine carboxyl methyltransferase 2	LCMT1
Cinnamomum cassia (L.) J.Presl	acetic acid	Calcium-binding mitochondrial carrier protein Aralar1	SLC25A12
Cinnamomum cassia (L.) J.Presl	acetic acid	NADH-ubiquinone oxidoreductase 75 kDa subunit, mitochondrial	NDUFS1
Cinnamomum cassia (L.) J.Presl	acetic acid	Gamma-aminobutyric-acid receptor subunit beta-3	GABRB3
Cinnamomum cassia (L.) J.Presl	acetic acid	Aldehyde dehydrogenase X, mitochondrial	ALDH1B1
Cinnamomum cassia (L.) J.Presl	acetic acid	Succinate dehydrogenase [ubiquinone] flavoprotein subunit, mitochondrial	SDHA
Cinnamomum cassia (L.) J.Presl	acetic acid	S-adenosylmethionine synthetase isoform type-2	MAT2A
Cinnamomum cassia (L.) J.Presl	acetic acid	Cystathionine gamma-lyase	CTH
Cinnamomum cassia (L.) J.Presl	acetic acid	Serine hydroxymethyltransferase, cytosolic	SHMT1
Cinnamomum cassia (L.) J.Presl	acetic acid	Myotonin-protein kinase	DMPK
Cinnamomum cassia (L.) J.Presl	acetic acid	Bile acid CoA:amino acid N-acyltransferase	BAAT
Cinnamomum cassia (L.) J.Presl	acetic acid	Glycine N-methyltransferase	GNMT
Cinnamomum cassia (L.) J.Presl	acetic acid	Platelet-activating factor acetylhydrolase IB subunit gamma	PAFAH1B3
Cinnamomum cassia (L.) J.Presl	acetic acid	Hydroxyacylglutathione hydrolase	HAGH
Cinnamomum cassia (L.) J.Presl	acetic acid	Glycine N-acyltransferase	GLYAT
Cinnamomum cassia (L.) J.Presl	acetic acid	Dehydrogenase/reductase SDR family member 11	DHRS11
Cinnamomum cassia (L.) J.Presl	acetic acid	Glutathione S-transferase A5	GSTO1
Cinnamomum cassia (L.) J.Presl	acetic acid	L-xylulose reductase	DCXR
Cinnamomum cassia (L.) J.Presl	acetic acid	N-acetylglutamate synthase, mitochondrial	NAGS
Cinnamomum cassia (L.) J.Presl	acetic acid	Choline dehydrogenase, mitochondrial	CHDH
Cinnamomum cassia (L.) J.Presl	acetic acid	Phosphoethanolamine/phosphocholine phosphatase	PHOSPHO1
Cinnamomum cassia (L.) J.Presl	acetic acid	Glutamate [NMDA] receptor subunit 3A	GRIN3A
Cinnamomum cassia (L.) J.Presl	acetic acid	Alanine aminotransferase 2	GPT2
Cinnamomum cassia (L.) J.Presl	acetic acid	11-cis retinol dehydrogenase	RDH5
Cinnamomum cassia (L.) J.Presl	acetic acid	Betaine--homocysteine S-methyltransferase 1	BHMT
Cinnamomum cassia (L.) J.Presl	acetic acid	Glycine N-acyltransferase-like protein 1	GRIN3A
Cinnamomum cassia (L.) J.Presl	acetic acid	Protein-glutamine gamma-glutamyltransferase Z	TGM3
Cinnamomum cassia (L.) J.Presl	acetic acid	Alanine--glyoxylate aminotransferase 2, mitochondrial	AGXT2
Cinnamomum cassia (L.) J.Presl	acetic acid	Egl nine homolog 1	EGLN1
Cinnamomum cassia (L.) J.Presl	acetic acid	Betaine--homocysteine S-methyltransferase 2	BHMT2
Cinnamomum cassia (L.) J.Presl	acetic acid	5'(3')-deoxyribonucleotidase, mitochondrial	NT5M
Cinnamomum cassia (L.) J.Presl	acetic acid	Gephyrin	GPHN
Cinnamomum cassia (L.) J.Presl	acetic acid	NAD-dependent deacetylase sirtuin-5	SIRT5
Cinnamomum cassia (L.) J.Presl	acetic acid	Group IIE secretory phospholipase A2	PLA2G2E
Cinnamomum cassia (L.) J.Presl	acetic acid	Peroxisomal sarcosine oxidase	PIPOX
Cinnamomum cassia (L.) J.Presl	acetic acid	Mitochondrial dicarboxylate carrier	SLC25A10
Cinnamomum cassia (L.) J.Presl	acetic acid	NADP-dependent malic enzyme	ME1
Cinnamomum cassia (L.) J.Presl	acetic acid	Glutamate dehydrogenase 2, mitochondrial	GLUD2
Cinnamomum cassia (L.) J.Presl	acetic acid	Alanyl-tRNA synthetase, cytoplasmic	AARS
Cinnamomum cassia (L.) J.Presl	acetic acid	Glycine amidinotransferase, mitochondrial	GATM
Cinnamomum cassia (L.) J.Presl	acetic acid	ADP-ribosylation factor 1	ARF1
Cinnamomum cassia (L.) J.Presl	acetic acid	S-adenosylmethionine synthetase isoform type-1	MAT1A
Cinnamomum cassia (L.) J.Presl	acetic acid	Glutathione S-transferase Mu 4	GSTM4
Cinnamomum cassia (L.) J.Presl	acetic acid	Aminoacylase-1	ACY1
Cinnamomum cassia (L.) J.Presl	acetic acid	Cysteine desulfurase, mitochondrial	NFS1
Cinnamomum cassia (L.) J.Presl	acetic acid	Retinol dehydrogenase 13	RDH13
Cinnamomum cassia (L.) J.Presl	acetic acid	Malonyl CoA-acyl carrier protein transacylase, mitochondrial	MCAT
Cinnamomum cassia (L.) J.Presl	acetic acid	Proton-coupled amino acid transporter 1	SLC36A1
Cinnamomum cassia (L.) J.Presl	acetic acid	Glutathione S-transferase A2	GSTA2
Cinnamomum cassia (L.) J.Presl	acetic acid	Adenylosuccinate synthetase isozyme 1	ADSSL1
Cinnamomum cassia (L.) J.Presl	acetic acid	L-lactate dehydrogenase A chain	LDHA
Cinnamomum cassia (L.) J.Presl	acetic acid	Glycine receptor subunit alpha-2	GABRA2
Cinnamomum cassia (L.) J.Presl	acetic acid	Histone deacetylase 8	HDAC8
Cinnamomum cassia (L.) J.Presl	acetic acid	Pyrroline-5-carboxylate reductase 1	PYCR1
Cinnamomum cassia (L.) J.Presl	acetic acid	Short/branched chain specific acyl-CoA dehydrogenase, mitochondrial	ACADSB
Cinnamomum cassia (L.) J.Presl	acetic acid	2-amino-3-ketobutyrate coenzyme A ligase, mitochondrial	GCAT
Cinnamomum cassia (L.) J.Presl	acetic acid	Pyruvate dehydrogenase E1 component subunit beta, mitochondrial	PDHB
Cinnamomum cassia (L.) J.Presl	acetic acid	Peroxiredoxin-2	PRDX2
Cinnamomum cassia (L.) J.Presl	acetic acid	Glucose-6-phosphate isomerase	GPI
Cinnamomum cassia (L.) J.Presl	acetic acid	NAD-dependent malic enzyme, mitochondrial	ME2
Cinnamomum cassia (L.) J.Presl	acetic acid	5-aminolevulinate synthase, erythroid-specific, mitochondrial	ALAS2
Cinnamomum cassia (L.) J.Presl	acetic acid	Glycine receptor subunit alpha-3	GLRA3
Cinnamomum cassia (L.) J.Presl	acetic acid	Calcium-binding mitochondrial carrier protein Aralar2	SLC25A13
Cinnamomum cassia (L.) J.Presl	acetic acid	Ornithine decarboxylase antizyme 3	OAZ3
Cinnamomum cassia (L.) J.Presl	acetic acid	Hydroxyacid oxidase 1	HAO1
Cinnamomum cassia (L.) J.Presl	acetic acid	FK506-binding protein 1A	FKBP1A
Cinnamomum cassia (L.) J.Presl	acetic acid	Guanidinoacetate N-methyltransferase	GAMT
Cinnamomum cassia (L.) J.Presl	acetic acid	L-lactate dehydrogenase B chain	LDHB
Cinnamomum cassia (L.) J.Presl	acetic acid	Proteasome subunit alpha type-1	PSMA1
Cinnamomum cassia (L.) J.Presl	acetic acid	Trypsin-3	PRSS3
Cinnamomum cassia (L.) J.Presl	acetic acid	Kynurenine--oxoglutarate transaminase 1	KYAT1
Cinnamomum cassia (L.) J.Presl	acetic acid	Arachidonate 5-lipoxygenase	ALOX5
Cinnamomum cassia (L.) J.Presl	acetic acid	Renin, renal	REN
Cinnamomum cassia (L.) J.Presl	acetic acid	Gamma-aminobutyric-acid receptor alpha-2 subunit	GABRA2
Cinnamomum cassia (L.) J.Presl	acetic acid	Glutamate carboxypeptidase II	FOLH1
Cinnamomum cassia (L.) J.Presl	acetic acid	Methylmalonyl-CoA mutase	MMUT
Cinnamomum cassia (L.) J.Presl	acetic acid	GTP cyclohydrolase I	GCH1
Cinnamomum cassia (L.) J.Presl	acetic acid	Pancreatic alpha-amylase	AMY2A
Cinnamomum cassia (L.) J.Presl	acetic acid	6-phosphogluconate dehydrogenase, decarboxylating	PGD
Cinnamomum cassia (L.) J.Presl	acetic acid	Pyruvate kinase isozymes R/L	PKLR
Cinnamomum cassia (L.) J.Presl	acetic acid	Ornithine aminotransferase variant	OAT
Cinnamomum cassia (L.) J.Presl	acetic acid	Serine hydroxymethyltransferase	SHMT2
Cinnamomum cassia (L.) J.Presl	acetic acid	Argininosuccinate lyase	ASL
Cinnamomum cassia (L.) J.Presl	acetic acid	Glycogen phosphorylase, liver form	PYGL
Cinnamomum cassia (L.) J.Presl	acetic acid	Beta-glucuronidase	GUSB
Cinnamomum cassia (L.) J.Presl	acetic acid	Carboxypeptidase B	CPB2
Cinnamomum cassia (L.) J.Presl	acetic acid	ATP synthase subunit alpha, mitochondrial	ATP5F1A
Cinnamomum cassia (L.) J.Presl	acetic acid	Glycyl-tRNA synthetase	GARS
Cinnamomum cassia (L.) J.Presl	acetic acid	Gamma-aminobutyric-acid receptor subunit alpha-6	GABRA6
Cinnamomum cassia (L.) J.Presl	acetic acid	Pyrroline-5-carboxylate reductase 2	PYCR2
Cinnamomum cassia (L.) J.Presl	acetic acid	NADH dehydrogenase [ubiquinone] flavoprotein 1, mitochondrial	NDUFV1
Cinnamomum cassia (L.) J.Presl	acetic acid	Delta 1-pyrroline-5-carboxylate synthetase	ALDH18A1
Cinnamomum cassia (L.) J.Presl	acetic acid	Propionyl-CoA carboxylase alpha chain, mitochondrial	PCCA
Cinnamomum cassia (L.) J.Presl	acetic acid	4-trimethylaminobutyraldehyde dehydrogenase	ALDH9A1
Cinnamomum cassia (L.) J.Presl	acetic acid	Delta-1-pyrroline-5-carboxylate dehydrogenase, mitochondrial	ALDH4A1
Cinnamomum cassia (L.) J.Presl	acetic acid	Probable glutamyl-tRNA(Gln) amidotransferase subunit B, mitochondrial	QRSL1
Cinnamomum cassia (L.) J.Presl	acetic acid	Kynurenine/alpha-aminoadipate aminotransferase mitochondrial	AADAT
Cinnamomum cassia (L.) J.Presl	acetic acid	5-aminolevulinate synthase, nonspecific, mitochondrial	ALAS1
Cinnamomum cassia (L.) J.Presl	acetic acid	Methylated-DNA--protein-cysteine methyltransferase	MGMT
Cinnamomum cassia (L.) J.Presl	acetic acid	Sulfotransferase family cytosolic 2B member 1	SULT2B1
Cinnamomum cassia (L.) J.Presl	acetic acid	Alkaline phosphatase	ALPG
Cinnamomum cassia (L.) J.Presl	acetic acid	Selenocysteine lyase variant	SCLY
Cinnamomum cassia (L.) J.Presl	acetic acid	Complement component C8 gamma chain	C8G
Cinnamomum cassia (L.) J.Presl	acetic acid	6-phosphofructo-2-kinase/fructose-2,6-biphosphatase 1	PFKFB1
Cinnamomum cassia (L.) J.Presl	acetic acid	ADP-ribosylation factor 4	ARF4
Cinnamomum cassia (L.) J.Presl	acetic acid	Cytochrome c oxidase subunit 5A, mitochondrial	COX5A
Cinnamomum cassia (L.) J.Presl	acetic acid	Sepiapterin reductase	SPR
Cinnamomum cassia (L.) J.Presl	acetic acid	Retinol dehydrogenase 11	RDH11
Cinnamomum cassia (L.) J.Presl	acetic acid	Estradiol 17-beta-dehydrogenase 8	HSD17B8
Cinnamomum cassia (L.) J.Presl	acetic acid	Mitochondrial ornithine transporter 1	SLC25A29
Cinnamomum cassia (L.) J.Presl	acetic acid	Glutamate [NMDA] receptor subunit epsilon-3	GRIN2C
Cinnamomum cassia (L.) J.Presl	acetic acid	Aminomethyltransferase, mitochondrial	AMT
Cinnamomum cassia (L.) J.Presl	acetic acid	5-oxoprolinase	OXP1
Cinnamomum cassia (L.) J.Presl	acetic acid	Transcription factor p65	NFKB3
Cinnamomum cassia (L.) J.Presl	acetic acid	Proto-oncogene c-Fos	FOS
Cinnamomum cassia (L.) J.Presl	acetic acid	Interleukin-10	IL-10
Cinnamomum cassia (L.) J.Presl	acetic acid	Superoxide dismutase [Cu-Zn]	SOD1
Cinnamomum cassia (L.) J.Presl	acetic acid	Prostaglandin E2 receptor EP3 subtype	PTGER3
Cinnamomum cassia (L.) J.Presl	acetic acid	Gamma-glutamyltransferase 5	GGT5
Cinnamomum cassia (L.) J.Presl	acetic acid	Maltase-glucoamylase, intestinal	MGAM
Cinnamomum cassia (L.) J.Presl	acetic acid	Myeloperoxidase	MPO
Cinnamomum cassia (L.) J.Presl	acetic acid	Angiotensin-converting enzyme	ACE
Cinnamomum cassia (L.) J.Presl	acetic acid	P-selectin	SELP
Cinnamomum cassia (L.) J.Presl	acetic acid	Sucrase-isomaltase, intestinal	SI
Cinnamomum cassia (L.) J.Presl	acetic acid	Lactase-phlorizin hydrolase	LCT
Cinnamomum cassia (L.) J.Presl	acetic acid	Heparan sulfate glucosamine 3-O-sulfotransferase 3A1	HS3ST3A1
Cinnamomum cassia (L.) J.Presl	acetic acid	Lysine-specific demethylase NO66	RIOX1
Cinnamomum cassia (L.) J.Presl	acetic acid	Renin	REN
Cinnamomum cassia (L.) J.Presl	acetic acid	6-phosphofructokinase, muscle type	PFKM
Cinnamomum cassia (L.) J.Presl	acetic acid	Non-lysosomal glucosylceramidase	GBA2
Cinnamomum cassia (L.) J.Presl	acetic acid	Trehalase	TREH
Cinnamomum cassia (L.) J.Presl	taxifolin	Prostaglandin G/H synthase 1	PTGS1
Cinnamomum cassia (L.) J.Presl	taxifolin	Prostaglandin G/H synthase 2	PTGS2
Cinnamomum cassia (L.) J.Presl	taxifolin	Heat shock protein HSP 90	HSP90AB1
Cinnamomum cassia (L.) J.Presl	taxifolin	Phosphatidylinositol-4,5-bisphosphate 3-kinase catalytic subunit, gamma isoform	PIK3CG
Cinnamomum cassia (L.) J.Presl	taxifolin	Retinoic acid receptor RXR-alpha	RXRA
Cinnamomum cassia (L.) J.Presl	taxifolin	Aldose reductase	AKR1B1
Cinnamomum cassia (L.) J.Presl	taxifolin	Transcription factor p65	NFKB3
Cinnamomum cassia (L.) J.Presl	taxifolin	Intercellular adhesion molecule 1	ICAM1
Cinnamomum cassia (L.) J.Presl	taxifolin	Diacylglycerol O-acyltransferase 2	DGAT2
Cinnamomum cassia (L.) J.Presl	taxifolin	Microsomal triglyceride transfer protein large subunit	MTTP
Cinnamomum cassia (L.) J.Presl	taxifolin	Apolipoprotein B-100	APOB
Cinnamomum cassia (L.) J.Presl	o-Thymol	Muscarinic acetylcholine receptor M1	CHRM1
Cinnamomum cassia (L.) J.Presl	o-Thymol	Beta-1 adrenergic receptor	ADRB1
Cinnamomum cassia (L.) J.Presl	o-Thymol	Alpha-2C adrenergic receptor	ADRA2C
Cinnamomum cassia (L.) J.Presl	o-Thymol	Sodium-dependent noradrenaline transporter	NET
Cinnamomum cassia (L.) J.Presl	o-Thymol	Alpha-1A adrenergic receptor	ADRA1A
Cinnamomum cassia (L.) J.Presl	o-Thymol	Sodium-dependent dopamine transporter	SLC6A2
Cinnamomum cassia (L.) J.Presl	o-Thymol	Beta-2 adrenergic receptor	ADRB2
Cinnamomum cassia (L.) J.Presl	o-Thymol	Muscarinic acetylcholine receptor M2	CHRM2
Cinnamomum cassia (L.) J.Presl	o-Thymol	Alpha-1B adrenergic receptor	ADRA1B
Cinnamomum cassia (L.) J.Presl	o-Thymol	Alpha-1D adrenergic receptor	ADRA1D
Cinnamomum cassia (L.) J.Presl	thymol	Prostaglandin G/H synthase 1	PTGS1
Cinnamomum cassia (L.) J.Presl	thymol	Muscarinic acetylcholine receptor M1	CHRM1
Cinnamomum cassia (L.) J.Presl	thymol	Beta-1 adrenergic receptor	ADRB1
Cinnamomum cassia (L.) J.Presl	thymol	Prostaglandin G/H synthase 2	PTGS2
Cinnamomum cassia (L.) J.Presl	thymol	Alpha-2C adrenergic receptor	ADRA2C
Cinnamomum cassia (L.) J.Presl	thymol	Sodium-dependent noradrenaline transporter	NET
Cinnamomum cassia (L.) J.Presl	thymol	Alpha-1A adrenergic receptor	ADRA1A
Cinnamomum cassia (L.) J.Presl	thymol	Sodium-dependent dopamine transporter	SLC6A2
Cinnamomum cassia (L.) J.Presl	thymol	Beta-2 adrenergic receptor	ADRB2
Cinnamomum cassia (L.) J.Presl	thymol	Lysozyme	E
Cinnamomum cassia (L.) J.Presl	thymol	Muscarinic acetylcholine receptor M3	CHRM3
Cinnamomum cassia (L.) J.Presl	thymol	Muscarinic acetylcholine receptor M2	CHRM2
Cinnamomum cassia (L.) J.Presl	thymol	Alpha-1B adrenergic receptor	ADRA1B
Cinnamomum cassia (L.) J.Presl	thymol	Alpha-1D adrenergic receptor	ADRA1D
Cinnamomum cassia (L.) J.Presl	thymol	Gamma-aminobutyric-acid receptor alpha-2 subunit	GABRA2
Cinnamomum cassia (L.) J.Presl	thymol	Neutrophil elastase	ELANE
Cinnamomum cassia (L.) J.Presl	Syringaldehyde	Prostaglandin G/H synthase 1	PTGS1
Cinnamomum cassia (L.) J.Presl	Syringaldehyde	Prostaglandin G/H synthase 2	PTGS2
Cinnamomum cassia (L.) J.Presl	Syringaldehyde	Nitric-oxide synthase, endothelial	NOS3
Cinnamomum cassia (L.) J.Presl	Syringaldehyde	Alpha-2A adrenergic receptor	ADRA2A
Cinnamomum cassia (L.) J.Presl	Syringaldehyde	Alpha-2C adrenergic receptor	ADRA2C
Cinnamomum cassia (L.) J.Presl	Syringaldehyde	Alpha-1B adrenergic receptor	ADRA1B
Cinnamomum cassia (L.) J.Presl	Syringaldehyde	Beta-2 adrenergic receptor	ADRB2
Cinnamomum cassia (L.) J.Presl	Syringaldehyde	Gamma-aminobutyric acid receptor subunit alpha-1	GABRA1
Cinnamomum cassia (L.) J.Presl	Syringaldehyde	Amine oxidase [flavin-containing] B	MAOB
Cinnamomum cassia (L.) J.Presl	Syringaldehyde	Alpha-1D adrenergic receptor	ADRA1D
Cinnamomum cassia (L.) J.Presl	γ-elemene	Prostaglandin G/H synthase 1	PTGS1
Cinnamomum cassia (L.) J.Presl	γ-elemene	Muscarinic acetylcholine receptor M3	CHRM3
Cinnamomum cassia (L.) J.Presl	γ-elemene	Prostaglandin G/H synthase 2	PTGS2
Cinnamomum cassia (L.) J.Presl	γ-elemene	Gamma-aminobutyric-acid receptor alpha-2 subunit	GABRA2
Cinnamomum cassia (L.) J.Presl	γ-elemene	Retinoic acid receptor RXR-alpha	RXRA
Cinnamomum cassia (L.) J.Presl	γ-elemene	Sodium-dependent noradrenaline transporter	NET
Cinnamomum cassia (L.) J.Presl	γ-elemene	Alpha-1A adrenergic receptor	ADRA1A
Cinnamomum cassia (L.) J.Presl	γ-elemene	Muscarinic acetylcholine receptor M2	CHRM2
Cinnamomum cassia (L.) J.Presl	γ-elemene	Gamma-aminobutyric acid receptor subunit alpha-1	GABRA1
Cinnamomum cassia (L.) J.Presl	γ-elemene	Gamma-aminobutyric-acid receptor subunit alpha-6	GABRA6
Cinnamomum cassia (L.) J.Presl	eugenol	Prostaglandin G/H synthase 1	PTGS1
Cinnamomum cassia (L.) J.Presl	eugenol	Dopamine D1 receptor	DRD1
Cinnamomum cassia (L.) J.Presl	eugenol	Muscarinic acetylcholine receptor M3	CHRM3
Cinnamomum cassia (L.) J.Presl	eugenol	Muscarinic acetylcholine receptor M1	CHRM1
Cinnamomum cassia (L.) J.Presl	eugenol	Beta-1 adrenergic receptor	ADRB1
Cinnamomum cassia (L.) J.Presl	eugenol	Prostaglandin G/H synthase 2	PTGS2
Cinnamomum cassia (L.) J.Presl	eugenol	Nitric-oxide synthase, endothelial	NOS3
Cinnamomum cassia (L.) J.Presl	eugenol	Alpha-2A adrenergic receptor	ADRA2A
Cinnamomum cassia (L.) J.Presl	eugenol	Alpha-2C adrenergic receptor	ADRA2C
Cinnamomum cassia (L.) J.Presl	eugenol	Sodium-dependent noradrenaline transporter	NET
Cinnamomum cassia (L.) J.Presl	eugenol	Alpha-1A adrenergic receptor	ADRA1A
Cinnamomum cassia (L.) J.Presl	eugenol	Muscarinic acetylcholine receptor M2	CHRM2
Cinnamomum cassia (L.) J.Presl	eugenol	Alpha-1B adrenergic receptor	ADRA1B
Cinnamomum cassia (L.) J.Presl	eugenol	Sodium-dependent dopamine transporter	SLC6A2
Cinnamomum cassia (L.) J.Presl	eugenol	Beta-2 adrenergic receptor	ADRB2
Cinnamomum cassia (L.) J.Presl	eugenol	Amine oxidase [flavin-containing] B	MAOB
Cinnamomum cassia (L.) J.Presl	eugenol	Amine oxidase [flavin-containing] A	MAOA
Cinnamomum cassia (L.) J.Presl	eugenol	Lysozyme	E
Cinnamomum cassia (L.) J.Presl	eugenol	Alpha-1D adrenergic receptor	ADRA1D
Cinnamomum cassia (L.) J.Presl	eugenol	Leukotriene A-4 hydrolase	LTA4H
Cinnamomum cassia (L.) J.Presl	eugenol	Alpha-2B adrenergic receptor	ADRA2B
Cinnamomum cassia (L.) J.Presl	eugenol	Urokinase-type plasminogen activator	PLAU
Cinnamomum cassia (L.) J.Presl	eugenol	Sodium channel protein type 5 subunit alpha	ADRB1
Cinnamomum cassia (L.) J.Presl	eugenol	Transcription factor p65	NFKB3
Cinnamomum cassia (L.) J.Presl	eugenol	Cytochrome P450 1A1	CYP1A1
Cinnamomum cassia (L.) J.Presl	eugenol	Cytochrome P450 1B1	CYP1B1
Cinnamomum cassia (L.) J.Presl	eugenol	Arachidonate 5-lipoxygenase	ALOX5
Cinnamomum cassia (L.) J.Presl	eugenol	Aryl hydrocarbon receptor	AHR
Cinnamomum cassia (L.) J.Presl	eugenol	Canalicular multispecific organic anion transporter 1	ABCC2
Cinnamomum cassia (L.) J.Presl	eugenol	T-lymphocyte activation antigen CD86	CD86
Cinnamomum cassia (L.) J.Presl	eugenol	Serine/threonine-protein phosphatase 2B catalytic subunit alpha isoform	PPP3CA
Cinnamomum cassia (L.) J.Presl	eugenol	Pepsin A	PGA
Cinnamomum cassia (L.) J.Presl	eugenol	Mucin-1	MUC1
Cinnamomum cassia (L.) J.Presl	eugenol	Quinone oxidoreductase	CRYZ
Cinnamomum cassia (L.) J.Presl	eugenol	Calcium-transporting ATPase type 2C member 1	ATP2C1
Cinnamomum cassia (L.) J.Presl	eugenol	Short transient receptor potential channel 3	TRPC3
Cinnamomum cassia (L.) J.Presl	eugenol	Transient receptor potential cation channel subfamily V member 3	TRPM2
Cinnamomum cassia (L.) J.Presl	eugenol	Ecto-NOX disulfide-thiol exchanger 2	ENOX1
Cinnamomum cassia (L.) J.Presl	Methyleugenol	Prostaglandin G/H synthase 1	PTGS1
Cinnamomum cassia (L.) J.Presl	Methyleugenol	Dopamine D1 receptor	DRD1
Cinnamomum cassia (L.) J.Presl	Methyleugenol	Muscarinic acetylcholine receptor M3	CHRM3
Cinnamomum cassia (L.) J.Presl	Methyleugenol	Muscarinic acetylcholine receptor M1	CHRM1
Cinnamomum cassia (L.) J.Presl	Methyleugenol	Beta-1 adrenergic receptor	ADRB1
Cinnamomum cassia (L.) J.Presl	Methyleugenol	Sodium channel protein type 5 subunit alpha	ADRB1
Cinnamomum cassia (L.) J.Presl	Methyleugenol	Prostaglandin G/H synthase 2	PTGS2
Cinnamomum cassia (L.) J.Presl	Methyleugenol	Nitric-oxide synthase, endothelial	NOS3
Cinnamomum cassia (L.) J.Presl	Methyleugenol	Alpha-2A adrenergic receptor	ADRA2A
Cinnamomum cassia (L.) J.Presl	Methyleugenol	Alpha-2C adrenergic receptor	ADRA2C
Cinnamomum cassia (L.) J.Presl	Methyleugenol	5-hydroxytryptamine 2A receptor	HTR2A
Cinnamomum cassia (L.) J.Presl	Methyleugenol	Sodium-dependent noradrenaline transporter	NET
Cinnamomum cassia (L.) J.Presl	Methyleugenol	Alpha-1A adrenergic receptor	ADRA1A
Cinnamomum cassia (L.) J.Presl	Methyleugenol	Muscarinic acetylcholine receptor M2	CHRM2
Cinnamomum cassia (L.) J.Presl	Methyleugenol	Alpha-2B adrenergic receptor	ADRA2B
Cinnamomum cassia (L.) J.Presl	Methyleugenol	Alpha-1B adrenergic receptor	ADRA1B
Cinnamomum cassia (L.) J.Presl	Methyleugenol	Sodium-dependent dopamine transporter	SLC6A2
Cinnamomum cassia (L.) J.Presl	Methyleugenol	Beta-2 adrenergic receptor	ADRB2
Cinnamomum cassia (L.) J.Presl	Methyleugenol	Alpha-1D adrenergic receptor	ADRA1D
Cinnamomum cassia (L.) J.Presl	Methyleugenol	Amine oxidase [flavin-containing] B	MAOB
Cinnamomum cassia (L.) J.Presl	Methyleugenol	Leukotriene A-4 hydrolase	LTA4H
Cinnamomum cassia (L.) J.Presl	Methyleugenol	Sodium-dependent serotonin transporter	SLC6A4
Cinnamomum cassia (L.) J.Presl	Methyleugenol	Urokinase-type plasminogen activator	PLAU
Cinnamomum cassia (L.) J.Presl	Methyleugenol	cAMP-dependent protein kinase inhibitor alpha	PKIA
Cinnamomum cassia (L.) J.Presl	geraniol	Alcohol dehydrogenase 1B	ADH1B
Cinnamomum cassia (L.) J.Presl	geraniol	Alcohol dehydrogenase 1C	ADH1C
Cinnamomum cassia (L.) J.Presl	geraniol	Progesterone receptor	PGR
Cinnamomum cassia (L.) J.Presl	geraniol	G1/S-specific cyclin-D1	CCND1
Cinnamomum cassia (L.) J.Presl	geraniol	Mitogen-activated protein kinase 3	MAPK3
Cinnamomum cassia (L.) J.Presl	geraniol	Bcl-2 homologous antagonist/killer	BAK1
Cinnamomum cassia (L.) J.Presl	geraniol	Protein kinase C beta type	PRKCB
Cinnamomum cassia (L.) J.Presl	geraniol	3-hydroxy-3-methylglutaryl-coenzyme A reductase	HMGCR
Cinnamomum cassia (L.) J.Presl	geraniol	Cytochrome P450 2B6	CYP2B6
Cinnamomum cassia (L.) J.Presl	geraniol	Sucrase-isomaltase, intestinal	SI
Cinnamomum cassia (L.) J.Presl	geraniol	Lactase-phlorizin hydrolase	LCT
Cinnamomum cassia (L.) J.Presl	Peruviol	Prostaglandin G/H synthase 2	PTGS2
Cinnamomum cassia (L.) J.Presl	Peruviol	Sodium-dependent noradrenaline transporter	NET
Cinnamomum cassia (L.) J.Presl	(Z,Z)-farnesol	Prostaglandin G/H synthase 1	PTGS1
Cinnamomum cassia (L.) J.Presl	(Z,Z)-farnesol	Prostaglandin G/H synthase 2	PTGS2
Cinnamomum cassia (L.) J.Presl	(Z,Z)-farnesol	Retinoic acid receptor RXR-alpha	RXRA
Cinnamomum cassia (L.) J.Presl	(Z,Z)-farnesol	Sodium-dependent noradrenaline transporter	NET
Cinnamomum cassia (L.) J.Presl	(Z,Z)-farnesol	Amine oxidase [flavin-containing] B	MAOB

## Sheet: Wolfiporia extensa(Peck) Ginns 
Chinese herb	Molecule Name	Target Name	TARGET
Wolfiporia extensa(Peck) Ginns	Undekansaeure	Phospholipase A2	PLA2G1B
Wolfiporia extensa(Peck) Ginns	Undekansaeure	Alcohol dehydrogenase 1C	ADH1C
Wolfiporia extensa(Peck) Ginns	Trimethyl citrate	Gamma-aminobutyric acid receptor subunit alpha-1	GABRA1
Wolfiporia extensa(Peck) Ginns	trametenolic acid	Mineralocorticoid receptor	NR3C2
Wolfiporia extensa(Peck) Ginns	palmitic acid	Cathepsin D	CTSD
Wolfiporia extensa(Peck) Ginns	palmitic acid	Alcohol dehydrogenase 1B	ADH1B
Wolfiporia extensa(Peck) Ginns	palmitic acid	Alcohol dehydrogenase 1C	ADH1C
Wolfiporia extensa(Peck) Ginns	palmitic acid	Prostaglandin G/H synthase 1	PTGS1
Wolfiporia extensa(Peck) Ginns	palmitic acid	Prostaglandin G/H synthase 2	PTGS2
Wolfiporia extensa(Peck) Ginns	palmitic acid	Rhodopsin	RHO
Wolfiporia extensa(Peck) Ginns	palmitic acid	Ig gamma-1 chain C region	IGHG1
Wolfiporia extensa(Peck) Ginns	palmitic acid	Nuclear receptor coactivator 2	NCOA2
Wolfiporia extensa(Peck) Ginns	palmitic acid	Apoptosis regulator Bcl-2	BCL2
Wolfiporia extensa(Peck) Ginns	palmitic acid	Interleukin-10	IL-10
Wolfiporia extensa(Peck) Ginns	palmitic acid	Tumor necrosis factor	TNF
Wolfiporia extensa(Peck) Ginns	palmitic acid	Collagen alpha-1(I) chain	COL1A1
Wolfiporia extensa(Peck) Ginns	palmitic acid	Phosphatidylinositol-3,4,5-trisphosphate 3-phosphatase and dual-specificity protein phosphatase PTEN	PTEN
Wolfiporia extensa(Peck) Ginns	palmitic acid	Putative beta-glucuronidase-like protein SMA3	GUSBP1
Wolfiporia extensa(Peck) Ginns	palmitic acid	Solute carrier family 22 member 5	SLC22A18
Wolfiporia extensa(Peck) Ginns	palmitic acid	Choline-phosphate cytidylyltransferase A	PCYT1A
Wolfiporia extensa(Peck) Ginns	pachyman	Pancreatic alpha-amylase	AMY2A
Wolfiporia extensa(Peck) Ginns	L-uridine	Prostaglandin G/H synthase 2	PTGS2
Wolfiporia extensa(Peck) Ginns	L-uridine	Carbonic anhydrase II	CA2
Wolfiporia extensa(Peck) Ginns	L-uridine	Thymidine kinase	TK
Wolfiporia extensa(Peck) Ginns	lauric acid	Prostaglandin G/H synthase 1	PTGS1
Wolfiporia extensa(Peck) Ginns	lauric acid	Cholinesterase	BCHE
Wolfiporia extensa(Peck) Ginns	lauric acid	Phospholipase A2	PLA2G1B
Wolfiporia extensa(Peck) Ginns	lauric acid	Alcohol dehydrogenase 1B	ADH1B
Wolfiporia extensa(Peck) Ginns	lauric acid	Alcohol dehydrogenase 1C	ADH1C
Wolfiporia extensa(Peck) Ginns	lauric acid	Ig gamma-1 chain C region	IGHG1
Wolfiporia extensa(Peck) Ginns	lauric acid	Prostaglandin G/H synthase 2	PTGS2
Wolfiporia extensa(Peck) Ginns	lauric acid	Transcription factor p65	NFKB3
Wolfiporia extensa(Peck) Ginns	lauric acid	RAC-alpha serine/threonine-protein kinase	AKT1
Wolfiporia extensa(Peck) Ginns	lauric acid	Interleukin-6	IL6
Wolfiporia extensa(Peck) Ginns	lauric acid	Interleukin-8	CXCL8
Wolfiporia extensa(Peck) Ginns	lauric acid	Dual oxidase 2	DUOX2
Wolfiporia extensa(Peck) Ginns	lauric acid	T-lymphocyte activation antigen CD80	CD80
Wolfiporia extensa(Peck) Ginns	lauric acid	T-lymphocyte activation antigen CD86	CD86
Wolfiporia extensa(Peck) Ginns	lauric acid	Tumor necrosis factor receptor superfamily member 5	TNFRSF1B
Wolfiporia extensa(Peck) Ginns	hederagenin	Progesterone receptor	PGR
Wolfiporia extensa(Peck) Ginns	hederagenin	Nuclear receptor coactivator 2	NCOA2
Wolfiporia extensa(Peck) Ginns	hederagenin	Muscarinic acetylcholine receptor M3	CHRM3
Wolfiporia extensa(Peck) Ginns	hederagenin	Muscarinic acetylcholine receptor M1	CHRM1
Wolfiporia extensa(Peck) Ginns	hederagenin	Gamma-aminobutyric-acid receptor alpha-2 subunit	GABRA2
Wolfiporia extensa(Peck) Ginns	hederagenin	Gamma-aminobutyric-acid receptor alpha-3 subunit	Gabra3
Wolfiporia extensa(Peck) Ginns	hederagenin	Muscarinic acetylcholine receptor M2	CHRM2
Wolfiporia extensa(Peck) Ginns	hederagenin	Alpha-1B adrenergic receptor	ADRA1B
Wolfiporia extensa(Peck) Ginns	hederagenin	Gamma-aminobutyric acid receptor subunit alpha-1	GABRA1
Wolfiporia extensa(Peck) Ginns	hederagenin	Gamma-aminobutyric-acid receptor subunit alpha-6	GABRA6
Wolfiporia extensa(Peck) Ginns	hederagenin	Gamma-aminobutyric-acid receptor alpha-5 subunit	GABRA5
Wolfiporia extensa(Peck) Ginns	hederagenin	Ig gamma-1 chain C region	IGHG1
Wolfiporia extensa(Peck) Ginns	hederagenin	Alcohol dehydrogenase 1B	ADH1B
Wolfiporia extensa(Peck) Ginns	hederagenin	Alcohol dehydrogenase 1C	ADH1C
Wolfiporia extensa(Peck) Ginns	hederagenin	Lysozyme	E
Wolfiporia extensa(Peck) Ginns	hederagenin	Prostaglandin G/H synthase 1	PTGS1
Wolfiporia extensa(Peck) Ginns	hederagenin	Sodium channel protein type 5 subunit alpha	ADRB1
Wolfiporia extensa(Peck) Ginns	hederagenin	Prostaglandin G/H synthase 2	PTGS2
Wolfiporia extensa(Peck) Ginns	hederagenin	Retinoic acid receptor RXR-alpha	RXRA
Wolfiporia extensa(Peck) Ginns	hederagenin	CGMP-inhibited 3',5'-cyclic phosphodiesterase A	PDE3A
Wolfiporia extensa(Peck) Ginns	hederagenin	Sodium-dependent noradrenaline transporter	NET
Wolfiporia extensa(Peck) Ginns	hederagenin	Cytochrome P450-cam	CYP2C8
Wolfiporia extensa(Peck) Ginns	Ethyl glucoside	Prostaglandin G/H synthase 1	PTGS1
Wolfiporia extensa(Peck) Ginns	Ethyl glucoside	Prostaglandin G/H synthase 2	PTGS2
Wolfiporia extensa(Peck) Ginns	Ethyl glucoside	Gamma-aminobutyric acid receptor subunit alpha-1	GABRA1
Wolfiporia extensa(Peck) Ginns	Ethyl glucoside	Ig gamma-1 chain C region	IGHG1
Wolfiporia extensa(Peck) Ginns	Ergosterol peroxide	Progesterone receptor	PGR
Wolfiporia extensa(Peck) Ginns	ergosterol	Androgen receptor	AR
Wolfiporia extensa(Peck) Ginns	ergosterol	Progesterone receptor	PGR
Wolfiporia extensa(Peck) Ginns	ergosterol	Glucocorticoid receptor	NR3C1
Wolfiporia extensa(Peck) Ginns	ergosterol	Nuclear receptor coactivator 2	NCOA2
Wolfiporia extensa(Peck) Ginns	ergosterol	7-dehydrocholesterol reductase	DHCR7
Wolfiporia extensa(Peck) Ginns	ergosta-7,22E-dien-3beta-ol	Progesterone receptor	PGR
Wolfiporia extensa(Peck) Ginns	Cerevisterol	Mineralocorticoid receptor	NR3C2
Wolfiporia extensa(Peck) Ginns	Beta-Glucan	Pancreatic alpha-amylase	AMY2A
Wolfiporia extensa(Peck) Ginns	alexandrin	Prostaglandin G/H synthase 2	PTGS2
Wolfiporia extensa(Peck) Ginns	alexandrin	Progesterone receptor	PGR
Wolfiporia extensa(Peck) Ginns	alexandrin	Mineralocorticoid receptor	NR3C2
Wolfiporia extensa(Peck) Ginns	alexandrin	Nuclear receptor coactivator 2	NCOA2
Wolfiporia extensa(Peck) Ginns	alexandrin	Alcohol dehydrogenase 1C	ADH1C
Wolfiporia extensa(Peck) Ginns	alexandrin	Lysozyme	E
Wolfiporia extensa(Peck) Ginns	alexandrin	Trypsin-3	PRSS3
Wolfiporia extensa(Peck) Ginns	alexandrin	DNA topoisomerase II	TOP2A
Wolfiporia extensa(Peck) Ginns	alexandrin	Prostaglandin G/H synthase 1	PTGS1
Wolfiporia extensa(Peck) Ginns	alexandrin	Glycogen phosphorylase, muscle form	PYGM
Wolfiporia extensa(Peck) Ginns	alexandrin	Heat shock protein HSP 90	HSP90AB1
Wolfiporia extensa(Peck) Ginns	alexandrin	Phosphatidylinositol-4,5-bisphosphate 3-kinase catalytic subunit, gamma isoform	PIK3CG
Wolfiporia extensa(Peck) Ginns	(2R)-2-[(3S,5R,10S,13R,14R,16R,17R)-3,16-dihydroxy-4,4,10,13,14-pentamethyl-2,3,5,6,12,15,16,17-octahydro-1H-cyclopenta[a]phenanthren-17-yl]-6-methylhept-5-enoic acid	Mineralocorticoid receptor	NR3C2
Wolfiporia extensa(Peck) Ginns	(2R)-2-[(3S,5R,10S,13R,14R,16R,17R)-3,16-dihydroxy-4,4,10,13,14-pentamethyl-2,3,5,6,12,15,16,17-octahydro-1H-cyclopenta[a]phenanthren-17-yl]-6-methylhept-5-enoic acid	Nuclear receptor coactivator 2	NCOA2

## Sheet: Paeonia lactiflora Pall.
Chinese herb	Molecule Name	Target Name	TARGET
Paeonia lactiflora Pall.	ellagic acid	Estrogen receptor	ESR1
Paeonia lactiflora Pall.	ellagic acid	Progesterone receptor	PGR
Paeonia lactiflora Pall.	ellagic acid	Heat shock protein HSP 90	HSP90AB1
Paeonia lactiflora Pall.	ellagic acid	Insulin-like growth factor II	IGF1R
Paeonia lactiflora Pall.	ellagic acid	Glutathione S-transferase Mu 1	GSTM1
Paeonia lactiflora Pall.	ellagic acid	Glutathione S-transferase Mu 2	GSTM2
Paeonia lactiflora Pall.	ellagic acid	Glutathione S-transferase A1	GSTA1
Paeonia lactiflora Pall.	ellagic acid	Glutathione S-transferase A2	GSTA2
Paeonia lactiflora Pall.	vanillic acid	Amine oxidase [flavin-containing] B	MAOB
Paeonia lactiflora Pall.	vanillic acid	Amine oxidase [flavin-containing] A	MAOA
Paeonia lactiflora Pall.	vanillic acid	Prostaglandin G/H synthase 1	PTGS1
Paeonia lactiflora Pall.	EIC	Prostaglandin G/H synthase 1	PTGS1
Paeonia lactiflora Pall.	EIC	Sodium-dependent noradrenaline transporter	NET
Paeonia lactiflora Pall.	EIC	Gamma-aminobutyric-acid receptor alpha-2 subunit	GABRA2
Paeonia lactiflora Pall.	EIC	Gamma-aminobutyric acid receptor subunit alpha-1	GABRA1
Paeonia lactiflora Pall.	EIC	Muscarinic acetylcholine receptor M2	CHRM2
Paeonia lactiflora Pall.	salicylic acid	Prostaglandin G/H synthase 1	PTGS1
Paeonia lactiflora Pall.	salicylic acid	Amine oxidase [flavin-containing] B	MAOB
Paeonia lactiflora Pall.	salicylic acid	Catalase	CAT
Paeonia lactiflora Pall.	Methylgallate	Prostaglandin G/H synthase 1	PTGS1
Paeonia lactiflora Pall.	Methylgallate	Amine oxidase [flavin-containing] B	MAOB
Paeonia lactiflora Pall.	Progallin A	Prostaglandin G/H synthase 1	PTGS1
Paeonia lactiflora Pall.	Progallin A	Beta-2 adrenergic receptor	ADRB2
Paeonia lactiflora Pall.	Progallin A	Amine oxidase [flavin-containing] B	MAOB
Paeonia lactiflora Pall.	Progallin A	Amine oxidase [flavin-containing] A	MAOA
Paeonia lactiflora Pall.	paeoniflorgenone	Gamma-aminobutyric acid receptor subunit alpha-1	GABRA1
Paeonia lactiflora Pall.	paeoniflorin	Interleukin-6	IL6
Paeonia lactiflora Pall.	paeoniflorin	Lipopolysaccharide-binding protein	LBP
Paeonia lactiflora Pall.	BOX	Amine oxidase [flavin-containing] B	MAOB
Paeonia lactiflora Pall.	BOX	Muscarinic acetylcholine receptor M3	CHRM3
Paeonia lactiflora Pall.	BOX	Gamma-aminobutyric-acid receptor alpha-2 subunit	GABRA2
Paeonia lactiflora Pall.	BOX	Gamma-aminobutyric acid receptor subunit alpha-1	GABRA1
Paeonia lactiflora Pall.	baicalein	Prostaglandin G/H synthase 1	PTGS1
Paeonia lactiflora Pall.	baicalein	Heat shock protein HSP 90	HSP90AB1
Paeonia lactiflora Pall.	baicalein	mRNA of PKA Catalytic Subunit C-alpha	PRKACA
Paeonia lactiflora Pall.	baicalein	Dipeptidyl peptidase IV	DPP4
Paeonia lactiflora Pall.	baicalein	Phosphatidylinositol-4,5-bisphosphate 3-kinase catalytic subunit, gamma isoform	PIK3CG
Paeonia lactiflora Pall.	baicalein	Calmodulin	CAMTA3
Paeonia lactiflora Pall.	baicalein	RAC-alpha serine/threonine-protein kinase	AKT1
Paeonia lactiflora Pall.	baicalein	Apoptosis regulator Bcl-2	BCL2
Paeonia lactiflora Pall.	baicalein	Cell division control protein 2 homolog	CRK2
Paeonia lactiflora Pall.	baicalein	G2/mitotic-specific cyclin-B1	CCNB1
Paeonia lactiflora Pall.	baicalein	Myeloperoxidase	MPO
Paeonia lactiflora Pall.	baicalein	Aryl hydrocarbon receptor	AHR
Paeonia lactiflora Pall.	baicalein	Insulin-like growth factor II	IGF1R
Paeonia lactiflora Pall.	baicalein	Cytochrome c	CYCS
Paeonia lactiflora Pall.	baicalein	Arachidonate 12-lipoxygenase, 12S-type	ALOX12
Paeonia lactiflora Pall.	baicalein	Nuclear factor of activated T-cells, cytoplasmic 1	NFATC1
Paeonia lactiflora Pall.	baicalein	Egl nine homolog 1	EGLN1
Paeonia lactiflora Pall.	baicalein	NADPH oxidase 5	NOX5
Paeonia lactiflora Pall.	baicalein	Fatty acid-binding protein, epidermal	FABP5
Paeonia lactiflora Pall.	baicalein	Apolipoprotein D	APOD
Paeonia lactiflora Pall.	Sitogluside	Progesterone receptor	PGR
Paeonia lactiflora Pall.	Sitogluside	Prostaglandin G/H synthase 1	PTGS1
Paeonia lactiflora Pall.	Sitogluside	Muscarinic acetylcholine receptor M3	CHRM3
Paeonia lactiflora Pall.	Sitogluside	Potassium voltage-gated channel subfamily H member 2	KCNA4
Paeonia lactiflora Pall.	Sitogluside	Beta-2 adrenergic receptor	ADRB2
Paeonia lactiflora Pall.	Sitogluside	Heat shock protein HSP 90	HSP90AB1
Paeonia lactiflora Pall.	Sitogluside	Calmodulin	CAMTA3
Paeonia lactiflora Pall.	beta-sitosterol	Progesterone receptor	PGR
Paeonia lactiflora Pall.	beta-sitosterol	Prostaglandin G/H synthase 1	PTGS1
Paeonia lactiflora Pall.	beta-sitosterol	Heat shock protein HSP 90	HSP90AB1
Paeonia lactiflora Pall.	beta-sitosterol	Phosphatidylinositol-4,5-bisphosphate 3-kinase catalytic subunit, gamma isoform	PIK3CG
Paeonia lactiflora Pall.	beta-sitosterol	Potassium voltage-gated channel subfamily H member 2	KCNA4
Paeonia lactiflora Pall.	beta-sitosterol	mRNA of PKA Catalytic Subunit C-alpha	PRKACA
Paeonia lactiflora Pall.	beta-sitosterol	Muscarinic acetylcholine receptor M3	CHRM3
Paeonia lactiflora Pall.	beta-sitosterol	Gamma-aminobutyric-acid receptor alpha-2 subunit	GABRA2
Paeonia lactiflora Pall.	beta-sitosterol	5-hydroxytryptamine 2A receptor	HTR2A
Paeonia lactiflora Pall.	beta-sitosterol	Alpha-1A adrenergic receptor	ADRA1A
Paeonia lactiflora Pall.	beta-sitosterol	Muscarinic acetylcholine receptor M2	CHRM2
Paeonia lactiflora Pall.	beta-sitosterol	Beta-2 adrenergic receptor	ADRB2
Paeonia lactiflora Pall.	beta-sitosterol	Gamma-aminobutyric acid receptor subunit alpha-1	GABRA1
Paeonia lactiflora Pall.	beta-sitosterol	Neuronal acetylcholine receptor protein, alpha-7 chain	CHRNA7
Paeonia lactiflora Pall.	beta-sitosterol	Apoptosis regulator Bcl-2	BCL2
Paeonia lactiflora Pall.	sitosterol	Progesterone receptor	PGR
Paeonia lactiflora Pall.	sitosterol	Mineralocorticoid receptor	NR3C2
Paeonia lactiflora Pall.	Spinasterol	Progesterone receptor	PGR
Paeonia lactiflora Pall.	Spinasterol	Mineralocorticoid receptor	NR3C2
Paeonia lactiflora Pall.	Stigmasterol	Progesterone receptor	PGR
Paeonia lactiflora Pall.	Stigmasterol	Mineralocorticoid receptor	NR3C2
Paeonia lactiflora Pall.	Stigmasterol	Prostaglandin G/H synthase 1	PTGS1
Paeonia lactiflora Pall.	Stigmasterol	Sodium-dependent noradrenaline transporter	NET
Paeonia lactiflora Pall.	Stigmasterol	Sodium-dependent dopamine transporter	SLC6A2
Paeonia lactiflora Pall.	Stigmasterol	Beta-2 adrenergic receptor	ADRB2
Paeonia lactiflora Pall.	Stigmasterol	Aldose reductase	AKR1B1
Paeonia lactiflora Pall.	Stigmasterol	Urokinase-type plasminogen activator	PLAU
Paeonia lactiflora Pall.	Stigmasterol	Amine oxidase [flavin-containing] B	MAOB
Paeonia lactiflora Pall.	Stigmasterol	Amine oxidase [flavin-containing] A	MAOA
Paeonia lactiflora Pall.	Stigmasterol	mRNA of PKA Catalytic Subunit C-alpha	PRKACA
Paeonia lactiflora Pall.	Stigmasterol	Muscarinic acetylcholine receptor M3	CHRM3
Paeonia lactiflora Pall.	Stigmasterol	5-hydroxytryptamine 2A receptor	HTR2A
Paeonia lactiflora Pall.	Stigmasterol	Alpha-1A adrenergic receptor	ADRA1A
Paeonia lactiflora Pall.	Stigmasterol	Muscarinic acetylcholine receptor M2	CHRM2
Paeonia lactiflora Pall.	Stigmasterol	Gamma-aminobutyric acid receptor subunit alpha-1	GABRA1
Paeonia lactiflora Pall.	Stigmasterol	Neuronal acetylcholine receptor protein, alpha-7 chain	CHRNA7
Paeonia lactiflora Pall.	16844-71-6	Progesterone receptor	PGR
Paeonia lactiflora Pall.	(+)-catechin	Prostaglandin G/H synthase 1	PTGS1
Paeonia lactiflora Pall.	(+)-catechin	Estrogen receptor	ESR1
Paeonia lactiflora Pall.	(+)-catechin	Heat shock protein HSP 90	HSP90AB1
Paeonia lactiflora Pall.	(+)-catechin	mRNA of PKA Catalytic Subunit C-alpha	PRKACA
Paeonia lactiflora Pall.	(+)-catechin	Calmodulin	CAMTA3
Paeonia lactiflora Pall.	(+)-catechin	Catalase	CAT
Paeonia lactiflora Pall.	(+)-catechin	Hyaluronan synthase 2	HAS2
Paeonia lactiflora Pall.	3,4,5-trihydroxybenzoic acid	Prostaglandin G/H synthase 1	PTGS1
Paeonia lactiflora Pall.	3,4,5-trihydroxybenzoic acid	Amine oxidase [flavin-containing] B	MAOB
Paeonia lactiflora Pall.	3,4,5-trihydroxybenzoic acid	Progesterone receptor	PGR
Paeonia lactiflora Pall.	3,4,5-trihydroxybenzoic acid	Heat shock protein HSP 90	HSP90AB1
Paeonia lactiflora Pall.	3,4,5-trihydroxybenzoic acid	Phosphatidylinositol-4,5-bisphosphate 3-kinase catalytic subunit, gamma isoform	PIK3CG
Paeonia lactiflora Pall.	peonidin	Nitric oxide synthase, inducible	NOS2
Paeonia lactiflora Pall.	peonidin	Prostaglandin G/H synthase 1	PTGS1
Paeonia lactiflora Pall.	peonidin	Carbonic anhydrase II	CA2
Paeonia lactiflora Pall.	peonidin	Mitogen-activated protein kinase 14	MAPK14
Paeonia lactiflora Pall.	peonidin	Glycogen synthase kinase-3 beta	GSK3B
Paeonia lactiflora Pall.	peonidin	Heat shock protein HSP 90	HSP90AB1
Paeonia lactiflora Pall.	peonidin	mRNA of PKA Catalytic Subunit C-alpha	PRKACA
Paeonia lactiflora Pall.	peonidin	Calmodulin	CAMTA3
Paeonia lactiflora Pall.	palmitic acid	Prostaglandin G/H synthase 1	PTGS1
Paeonia lactiflora Pall.	palmitic acid	Apoptosis regulator Bcl-2	BCL2
Paeonia lactiflora Pall.	60761-00-4	Gamma-aminobutyric-acid receptor alpha-2 subunit	GABRA2
Paeonia lactiflora Pall.	60761-00-4	Gamma-aminobutyric acid receptor subunit alpha-1	GABRA1
Paeonia lactiflora Pall.	(2R,3R)-4-methoxyl-distylin	Nitric oxide synthase, inducible	NOS2
Paeonia lactiflora Pall.	(2R,3R)-4-methoxyl-distylin	Prostaglandin G/H synthase 1	PTGS1
Paeonia lactiflora Pall.	(2R,3R)-4-methoxyl-distylin	Estrogen receptor	ESR1
Paeonia lactiflora Pall.	(2R,3R)-4-methoxyl-distylin	Heat shock protein HSP 90	HSP90AB1
Paeonia lactiflora Pall.	2-[(2R,5R,6R)-6,10-dimethylspiro[4.5]dec-9-en-2-yl]propan-2-ol	Gamma-aminobutyric-acid receptor alpha-2 subunit	GABRA2
Paeonia lactiflora Pall.	2-[(2R,5R,6R)-6,10-dimethylspiro[4.5]dec-9-en-2-yl]propan-2-ol	Gamma-aminobutyric acid receptor subunit alpha-1	GABRA1
Paeonia lactiflora Pall.	2-[(2R,5R,6R)-6,10-dimethylspiro[4.5]dec-9-en-2-yl]propan-2-ol	Neuronal acetylcholine receptor protein, alpha-7 chain	CHRNA7
Paeonia lactiflora Pall.	2-[(2R,5R,6R)-6,10-dimethylspiro[4.5]dec-9-en-2-yl]propan-2-ol	Muscarinic acetylcholine receptor M2	CHRM2
Paeonia lactiflora Pall.	stigmast-7-en-3-ol	Progesterone receptor	PGR
Paeonia lactiflora Pall.	2-methoxy-5-[(Z)-prop-1-enyl]phenol	Prostaglandin G/H synthase 1	PTGS1
Paeonia lactiflora Pall.	2-methoxy-5-[(Z)-prop-1-enyl]phenol	Sodium-dependent noradrenaline transporter	NET
Paeonia lactiflora Pall.	2-methoxy-5-[(Z)-prop-1-enyl]phenol	Alpha-1A adrenergic receptor	ADRA1A
Paeonia lactiflora Pall.	2-methoxy-5-[(Z)-prop-1-enyl]phenol	Muscarinic acetylcholine receptor M2	CHRM2
Paeonia lactiflora Pall.	2-methoxy-5-[(Z)-prop-1-enyl]phenol	Sodium-dependent dopamine transporter	SLC6A2
Paeonia lactiflora Pall.	2-methoxy-5-[(Z)-prop-1-enyl]phenol	Beta-2 adrenergic receptor	ADRB2
Paeonia lactiflora Pall.	2-methoxy-5-[(Z)-prop-1-enyl]phenol	Amine oxidase [flavin-containing] B	MAOB
Paeonia lactiflora Pall.	2-methoxy-5-[(Z)-prop-1-enyl]phenol	Amine oxidase [flavin-containing] A	MAOA
Paeonia lactiflora Pall.	Paeonolide	Heat shock protein HSP 90	HSP90AB1
Paeonia lactiflora Pall.	8-debenzoylpaeonidanin_qt	Gamma-aminobutyric acid receptor subunit alpha-1	GABRA1
Paeonia lactiflora Pall.	paeonin,a	Carbonic anhydrase II	CA2
Paeonia lactiflora Pall.	paeonin,a_qt	Carbonic anhydrase II	CA2
Paeonia lactiflora Pall.	paeonin,a_qt	Gamma-aminobutyric-acid receptor alpha-2 subunit	GABRA2
Paeonia lactiflora Pall.	paeonin,a_qt	Gamma-aminobutyric acid receptor subunit alpha-1	GABRA1
Paeonia lactiflora Pall.	paeonin,a_qt	Neuronal acetylcholine receptor protein, alpha-7 chain	CHRNA7
Paeonia lactiflora Pall.	paeonin,b	Carbonic anhydrase II	CA2
Paeonia lactiflora Pall.	paeonin,b_qt	Carbonic anhydrase II	CA2
Paeonia lactiflora Pall.	paeonin,b_qt	Gamma-aminobutyric-acid receptor alpha-2 subunit	GABRA2
Paeonia lactiflora Pall.	paeonin,b_qt	Gamma-aminobutyric acid receptor subunit alpha-1	GABRA1
Paeonia lactiflora Pall.	paeonin,c_qt	Gamma-aminobutyric-acid receptor alpha-2 subunit	GABRA2
Paeonia lactiflora Pall.	paeonin,c_qt	Gamma-aminobutyric acid receptor subunit alpha-1	GABRA1
Paeonia lactiflora Pall.	paeonol	Prostaglandin G/H synthase 1	PTGS1
Paeonia lactiflora Pall.	paeonol	Sodium-dependent noradrenaline transporter	NET
Paeonia lactiflora Pall.	paeonol	Sodium-dependent dopamine transporter	SLC6A2
Paeonia lactiflora Pall.	paeonol	Beta-2 adrenergic receptor	ADRB2
Paeonia lactiflora Pall.	paeonol	Amine oxidase [flavin-containing] B	MAOB
Paeonia lactiflora Pall.	paeonol	Amine oxidase [flavin-containing] A	MAOA
Paeonia lactiflora Pall.	paeonol	Alpha-1A adrenergic receptor	ADRA1A
Paeonia lactiflora Pall.	paeonol	Muscarinic acetylcholine receptor M2	CHRM2
Paeonia lactiflora Pall.	paeonol	RAC-alpha serine/threonine-protein kinase	AKT1
Paeonia lactiflora Pall.	paeonol	Apoptosis regulator Bcl-2	BCL2
Paeonia lactiflora Pall.	Hemo-sol	Gamma-aminobutyric acid receptor subunit alpha-1	GABRA1
Paeonia lactiflora Pall.	Hemo-sol	Muscarinic acetylcholine receptor M2	CHRM2
Paeonia lactiflora Pall.	Hemo-sol	Gamma-aminobutyric-acid receptor alpha-2 subunit	GABRA2
Paeonia lactiflora Pall.	Moslene	Gamma-aminobutyric acid receptor subunit alpha-1	GABRA1
Paeonia lactiflora Pall.	Moslene	Dipeptidyl peptidase IV	DPP4
Paeonia lactiflora Pall.	()-Borneol	Gamma-aminobutyric-acid receptor alpha-2 subunit	GABRA2
Paeonia lactiflora Pall.	()-Borneol	Muscarinic acetylcholine receptor M2	CHRM2
Paeonia lactiflora Pall.	()-Borneol	Gamma-aminobutyric acid receptor subunit alpha-1	GABRA1
Paeonia lactiflora Pall.	()-Borneol	Prostaglandin G/H synthase 1	PTGS1
Paeonia lactiflora Pall.	()-Borneol	Sodium-dependent noradrenaline transporter	NET
Paeonia lactiflora Pall.	()-Borneol	Amine oxidase [flavin-containing] B	MAOB
Paeonia lactiflora Pall.	eugenol	Prostaglandin G/H synthase 1	PTGS1
Paeonia lactiflora Pall.	eugenol	Muscarinic acetylcholine receptor M3	CHRM3
Paeonia lactiflora Pall.	eugenol	Sodium-dependent noradrenaline transporter	NET
Paeonia lactiflora Pall.	eugenol	Alpha-1A adrenergic receptor	ADRA1A
Paeonia lactiflora Pall.	eugenol	Muscarinic acetylcholine receptor M2	CHRM2
Paeonia lactiflora Pall.	eugenol	Sodium-dependent dopamine transporter	SLC6A2
Paeonia lactiflora Pall.	eugenol	Beta-2 adrenergic receptor	ADRB2
Paeonia lactiflora Pall.	eugenol	Amine oxidase [flavin-containing] B	MAOB
Paeonia lactiflora Pall.	eugenol	Amine oxidase [flavin-containing] A	MAOA
Paeonia lactiflora Pall.	eugenol	Urokinase-type plasminogen activator	PLAU
Paeonia lactiflora Pall.	eugenol	Aryl hydrocarbon receptor	AHR
Paeonia lactiflora Pall.	lauric acid	Prostaglandin G/H synthase 1	PTGS1
Paeonia lactiflora Pall.	lauric acid	RAC-alpha serine/threonine-protein kinase	AKT1
Paeonia lactiflora Pall.	lauric acid	Interleukin-6	IL6
Paeonia lactiflora Pall.	oleic acid	Prostaglandin G/H synthase 1	PTGS1
Paeonia lactiflora Pall.	oleic acid	Urokinase-type plasminogen activator	PLAU
Paeonia lactiflora Pall.	oleic acid	Catalase	CAT
Paeonia lactiflora Pall.	oleic acid	Myeloperoxidase	MPO
Paeonia lactiflora Pall.	sucrose	Aldose reductase	AKR1B1
Paeonia lactiflora Pall.	methyl palmitate	Prostaglandin G/H synthase 1	PTGS1
Paeonia lactiflora Pall.	methyl palmitate	Interleukin-6	IL6
Paeonia lactiflora Pall.	myristic acid	Prostaglandin G/H synthase 1	PTGS1
Paeonia lactiflora Pall.	PENTADECYLIC ACID	Prostaglandin G/H synthase 1	PTGS1
Paeonia lactiflora Pall.	HEXACOSANE	Muscarinic acetylcholine receptor M3	CHRM3
Paeonia lactiflora Pall.	HEXACOSANE	Muscarinic acetylcholine receptor M2	CHRM2
Paeonia lactiflora Pall.	METHYL LINOLEATE	Prostaglandin G/H synthase 1	PTGS1
Paeonia lactiflora Pall.	ELD	Prostaglandin G/H synthase 1	PTGS1
Paeonia lactiflora Pall.	Tetracosane	Prostaglandin G/H synthase 1	PTGS1
Paeonia lactiflora Pall.	Tetracosane	Sodium-dependent noradrenaline transporter	NET
Paeonia lactiflora Pall.	Tetracosane	Sodium-dependent dopamine transporter	SLC6A2
Paeonia lactiflora Pall.	Tetracosane	Beta-2 adrenergic receptor	ADRB2
Paeonia lactiflora Pall.	Tetracosane	Heat shock protein HSP 90	HSP90AB1
Paeonia lactiflora Pall.	Tetracosane	mRNA of PKA Catalytic Subunit C-alpha	PRKACA
Paeonia lactiflora Pall.	EUG	Sodium-dependent noradrenaline transporter	NET
Paeonia lactiflora Pall.	EUG	Muscarinic acetylcholine receptor M2	CHRM2
Paeonia lactiflora Pall.	EUG	Sodium-dependent dopamine transporter	SLC6A2
Paeonia lactiflora Pall.	EUG	Amine oxidase [flavin-containing] A	MAOA
Paeonia lactiflora Pall.	EUG	Alpha-1A adrenergic receptor	ADRA1A
Paeonia lactiflora Pall.	EUG	Amine oxidase [flavin-containing] B	MAOB
Paeonia lactiflora Pall.	butylated hydroxytoluene	Muscarinic acetylcholine receptor M3	CHRM3
Paeonia lactiflora Pall.	butylated hydroxytoluene	Sodium-dependent noradrenaline transporter	NET
Paeonia lactiflora Pall.	butylated hydroxytoluene	Sodium-dependent dopamine transporter	SLC6A2
Paeonia lactiflora Pall.	butylated hydroxytoluene	Beta-2 adrenergic receptor	ADRB2
Paeonia lactiflora Pall.	butylated hydroxytoluene	Alpha-1A adrenergic receptor	ADRA1A
Paeonia lactiflora Pall.	butylated hydroxytoluene	Muscarinic acetylcholine receptor M2	CHRM2

## Sheet: Conioselinum anthriscoides (H.B
Chinese herb	Molecule Name	Target Name	TARGET
Conioselinum anthriscoides (H.Boissieu) Pimenov & Kljuykov	(L)-alpha-Terpineol	Muscarinic acetylcholine receptor M3	CHRM3
Conioselinum anthriscoides (H.Boissieu) Pimenov & Kljuykov	(L)-alpha-Terpineol	Muscarinic acetylcholine receptor M1	CHRM1
Conioselinum anthriscoides (H.Boissieu) Pimenov & Kljuykov	(L)-alpha-Terpineol	Gamma-aminobutyric-acid receptor alpha-2 subunit	GABRA2
Conioselinum anthriscoides (H.Boissieu) Pimenov & Kljuykov	(L)-alpha-Terpineol	Gamma-aminobutyric-acid receptor alpha-5 subunit	GABRA5
Conioselinum anthriscoides (H.Boissieu) Pimenov & Kljuykov	(L)-alpha-Terpineol	Sodium-dependent noradrenaline transporter	NET
Conioselinum anthriscoides (H.Boissieu) Pimenov & Kljuykov	(L)-alpha-Terpineol	Muscarinic acetylcholine receptor M2	CHRM2
Conioselinum anthriscoides (H.Boissieu) Pimenov & Kljuykov	(L)-alpha-Terpineol	Alpha-1B adrenergic receptor	ADRA1B
Conioselinum anthriscoides (H.Boissieu) Pimenov & Kljuykov	(L)-alpha-Terpineol	Sodium-dependent dopamine transporter	SLC6A2
Conioselinum anthriscoides (H.Boissieu) Pimenov & Kljuykov	(L)-alpha-Terpineol	Gamma-aminobutyric acid receptor subunit alpha-1	GABRA1
Conioselinum anthriscoides (H.Boissieu) Pimenov & Kljuykov	(L)-alpha-Terpineol	Gamma-aminobutyric-acid receptor subunit alpha-6	GABRA6
Conioselinum anthriscoides (H.Boissieu) Pimenov & Kljuykov	(L)-alpha-Terpineol	Prostaglandin G/H synthase 1	PTGS1
Conioselinum anthriscoides (H.Boissieu) Pimenov & Kljuykov	(L)-alpha-Terpineol	Sodium channel protein type 5 subunit alpha	ADRB1
Conioselinum anthriscoides (H.Boissieu) Pimenov & Kljuykov	(L)-alpha-Terpineol	Coagulation factor Xa	F10
Conioselinum anthriscoides (H.Boissieu) Pimenov & Kljuykov	(L)-alpha-Terpineol	Prostaglandin G/H synthase 2	PTGS2
Conioselinum anthriscoides (H.Boissieu) Pimenov & Kljuykov	(L)-alpha-Terpineol	DNA topoisomerase II	TOP2A
Conioselinum anthriscoides (H.Boissieu) Pimenov & Kljuykov	(L)-alpha-Terpineol	Heat shock protein HSP 90	HSP90AB1
Conioselinum anthriscoides (H.Boissieu) Pimenov & Kljuykov	(L)-alpha-Terpineol	Nuclear receptor coactivator 2	NCOA2
Conioselinum anthriscoides (H.Boissieu) Pimenov & Kljuykov	(L)-alpha-Terpineol	Calcium-activated potassium channel subunit alpha 1	KCNMA1
Conioselinum anthriscoides (H.Boissieu) Pimenov & Kljuykov	(L)-alpha-Terpineol	Cytochrome P450-cam	CYP2C8
Conioselinum anthriscoides (H.Boissieu) Pimenov & Kljuykov	(L)-alpha-Terpineol	Alpha-1A adrenergic receptor	ADRA1A
Conioselinum anthriscoides (H.Boissieu) Pimenov & Kljuykov	(L)-alpha-Terpineol	Ig gamma-1 chain C region	IGHG1
Conioselinum anthriscoides (H.Boissieu) Pimenov & Kljuykov	1,8-cineole	Nitric-oxide synthase, endothelial	NOS3
Conioselinum anthriscoides (H.Boissieu) Pimenov & Kljuykov	1,8-cineole	Gamma-aminobutyric-acid receptor alpha-2 subunit	GABRA2
Conioselinum anthriscoides (H.Boissieu) Pimenov & Kljuykov	1,8-cineole	Gamma-aminobutyric acid receptor subunit alpha-1	GABRA1
Conioselinum anthriscoides (H.Boissieu) Pimenov & Kljuykov	1,8-cineole	Cytochrome P450-cam	CYP2C8
Conioselinum anthriscoides (H.Boissieu) Pimenov & Kljuykov	1,8-cineole	Prostaglandin G/H synthase 2	PTGS2
Conioselinum anthriscoides (H.Boissieu) Pimenov & Kljuykov	1,8-cineole	Gamma-aminobutyric-acid receptor alpha-5 subunit	GABRA5
Conioselinum anthriscoides (H.Boissieu) Pimenov & Kljuykov	1,8-cineole	Alcohol dehydrogenase 1B	ADH1B
Conioselinum anthriscoides (H.Boissieu) Pimenov & Kljuykov	1,8-cineole	Alcohol dehydrogenase 1C	ADH1C
Conioselinum anthriscoides (H.Boissieu) Pimenov & Kljuykov	1,8-cineole	Neuronal acetylcholine receptor subunit alpha-2	CHRNA2
Conioselinum anthriscoides (H.Boissieu) Pimenov & Kljuykov	(-)-alpha-Pinene	Gamma-aminobutyric-acid receptor alpha-2 subunit	GABRA2
Conioselinum anthriscoides (H.Boissieu) Pimenov & Kljuykov	(-)-alpha-Pinene	Gamma-aminobutyric acid receptor subunit alpha-1	GABRA1
Conioselinum anthriscoides (H.Boissieu) Pimenov & Kljuykov	(-)-alpha-Pinene	Cytochrome P450-cam	CYP2C8
Conioselinum anthriscoides (H.Boissieu) Pimenov & Kljuykov	(-)-nopinene	Gamma-aminobutyric-acid receptor alpha-2 subunit	GABRA2
Conioselinum anthriscoides (H.Boissieu) Pimenov & Kljuykov	(-)-nopinene	Gamma-aminobutyric acid receptor subunit alpha-1	GABRA1
Conioselinum anthriscoides (H.Boissieu) Pimenov & Kljuykov	(-)-nopinene	Cytochrome P450-cam	CYP2C8
Conioselinum anthriscoides (H.Boissieu) Pimenov & Kljuykov	(-)-nopinene	Prostaglandin G/H synthase 1	PTGS1
Conioselinum anthriscoides (H.Boissieu) Pimenov & Kljuykov	(-)-nopinene	Muscarinic acetylcholine receptor M3	CHRM3
Conioselinum anthriscoides (H.Boissieu) Pimenov & Kljuykov	(-)-nopinene	Muscarinic acetylcholine receptor M1	CHRM1
Conioselinum anthriscoides (H.Boissieu) Pimenov & Kljuykov	(-)-nopinene	Prostaglandin G/H synthase 2	PTGS2
Conioselinum anthriscoides (H.Boissieu) Pimenov & Kljuykov	(-)-nopinene	Retinoic acid receptor RXR-alpha	RXRA
Conioselinum anthriscoides (H.Boissieu) Pimenov & Kljuykov	(-)-nopinene	Sodium-dependent noradrenaline transporter	NET
Conioselinum anthriscoides (H.Boissieu) Pimenov & Kljuykov	(-)-nopinene	Muscarinic acetylcholine receptor M2	CHRM2
Conioselinum anthriscoides (H.Boissieu) Pimenov & Kljuykov	(-)-nopinene	Alpha-1B adrenergic receptor	ADRA1B
Conioselinum anthriscoides (H.Boissieu) Pimenov & Kljuykov	(-)-nopinene	Nuclear receptor coactivator 2	NCOA2
Conioselinum anthriscoides (H.Boissieu) Pimenov & Kljuykov	(-)-nopinene	Gamma-aminobutyric-acid receptor subunit alpha-6	GABRA6
Conioselinum anthriscoides (H.Boissieu) Pimenov & Kljuykov	(-)-nopinene	Alpha-2C adrenergic receptor	ADRA2C
Conioselinum anthriscoides (H.Boissieu) Pimenov & Kljuykov	(-)-nopinene	Alpha-1A adrenergic receptor	ADRA1A
Conioselinum anthriscoides (H.Boissieu) Pimenov & Kljuykov	(-)-nopinene	Sodium-dependent dopamine transporter	SLC6A2
Conioselinum anthriscoides (H.Boissieu) Pimenov & Kljuykov	(-)-nopinene	Amine oxidase [flavin-containing] A	MAOA
Conioselinum anthriscoides (H.Boissieu) Pimenov & Kljuykov	(-)-nopinene	Gamma-aminobutyric-acid receptor alpha-5 subunit	GABRA5
Conioselinum anthriscoides (H.Boissieu) Pimenov & Kljuykov	(-)-nopinene	Neuronal acetylcholine receptor subunit alpha-2	CHRNA2
Conioselinum anthriscoides (H.Boissieu) Pimenov & Kljuykov	EIC	Prostaglandin G/H synthase 1	PTGS1
Conioselinum anthriscoides (H.Boissieu) Pimenov & Kljuykov	EIC	Prostaglandin G/H synthase 2	PTGS2
Conioselinum anthriscoides (H.Boissieu) Pimenov & Kljuykov	EIC	Retinoic acid receptor RXR-alpha	RXRA
Conioselinum anthriscoides (H.Boissieu) Pimenov & Kljuykov	EIC	Nuclear receptor coactivator 2	NCOA2
Conioselinum anthriscoides (H.Boissieu) Pimenov & Kljuykov	EIC	Sodium-dependent noradrenaline transporter	NET
Conioselinum anthriscoides (H.Boissieu) Pimenov & Kljuykov	EIC	Ig gamma-1 chain C region	IGHG1
Conioselinum anthriscoides (H.Boissieu) Pimenov & Kljuykov	EIC	Gamma-aminobutyric-acid receptor alpha-2 subunit	GABRA2
Conioselinum anthriscoides (H.Boissieu) Pimenov & Kljuykov	EIC	Gamma-aminobutyric acid receptor subunit alpha-1	GABRA1
Conioselinum anthriscoides (H.Boissieu) Pimenov & Kljuykov	EIC	Cytochrome P450-cam	CYP2C8
Conioselinum anthriscoides (H.Boissieu) Pimenov & Kljuykov	EIC	Transient receptor potential cation channel subfamily V member 1	TRPM5
Conioselinum anthriscoides (H.Boissieu) Pimenov & Kljuykov	EIC	Muscarinic acetylcholine receptor M1	CHRM1
Conioselinum anthriscoides (H.Boissieu) Pimenov & Kljuykov	EIC	Muscarinic acetylcholine receptor M2	CHRM2
Conioselinum anthriscoides (H.Boissieu) Pimenov & Kljuykov	EIC	Gamma-aminobutyric-acid receptor subunit alpha-6	GABRA6
Conioselinum anthriscoides (H.Boissieu) Pimenov & Kljuykov	Mandenol	Prostaglandin G/H synthase 1	PTGS1
Conioselinum anthriscoides (H.Boissieu) Pimenov & Kljuykov	Mandenol	Prostaglandin G/H synthase 2	PTGS2
Conioselinum anthriscoides (H.Boissieu) Pimenov & Kljuykov	Mandenol	Nuclear receptor coactivator 2	NCOA2
Conioselinum anthriscoides (H.Boissieu) Pimenov & Kljuykov	D-Camphene	Gamma-aminobutyric-acid receptor alpha-2 subunit	GABRA2
Conioselinum anthriscoides (H.Boissieu) Pimenov & Kljuykov	D-Camphene	Gamma-aminobutyric acid receptor subunit alpha-1	GABRA1
Conioselinum anthriscoides (H.Boissieu) Pimenov & Kljuykov	D-Camphene	Cytochrome P450-cam	CYP2C8
Conioselinum anthriscoides (H.Boissieu) Pimenov & Kljuykov	D-Camphene	Potassium voltage-gated channel subfamily H member 2	KCNA4
Conioselinum anthriscoides (H.Boissieu) Pimenov & Kljuykov	D-Camphene	Sodium channel protein type 5 subunit alpha	ADRB1
Conioselinum anthriscoides (H.Boissieu) Pimenov & Kljuykov	D-Camphene	Coagulation factor Xa	F10
Conioselinum anthriscoides (H.Boissieu) Pimenov & Kljuykov	D-Camphene	Prostaglandin G/H synthase 2	PTGS2
Conioselinum anthriscoides (H.Boissieu) Pimenov & Kljuykov	D-Camphene	DNA topoisomerase II	TOP2A
Conioselinum anthriscoides (H.Boissieu) Pimenov & Kljuykov	D-Camphene	Nuclear receptor coactivator 2	NCOA2
Conioselinum anthriscoides (H.Boissieu) Pimenov & Kljuykov	D-Camphene	Calcium-activated potassium channel subunit alpha 1	KCNMA1
Conioselinum anthriscoides (H.Boissieu) Pimenov & Kljuykov	D-Camphene	Calmodulin	CAMTA3
Conioselinum anthriscoides (H.Boissieu) Pimenov & Kljuykov	Methyleugenol	Prostaglandin G/H synthase 1	PTGS1
Conioselinum anthriscoides (H.Boissieu) Pimenov & Kljuykov	Methyleugenol	Dopamine D1 receptor	DRD1
Conioselinum anthriscoides (H.Boissieu) Pimenov & Kljuykov	Methyleugenol	Muscarinic acetylcholine receptor M3	CHRM3
Conioselinum anthriscoides (H.Boissieu) Pimenov & Kljuykov	Methyleugenol	Muscarinic acetylcholine receptor M1	CHRM1
Conioselinum anthriscoides (H.Boissieu) Pimenov & Kljuykov	Methyleugenol	Beta-1 adrenergic receptor	ADRB1
Conioselinum anthriscoides (H.Boissieu) Pimenov & Kljuykov	Methyleugenol	Sodium channel protein type 5 subunit alpha	ADRB1
Conioselinum anthriscoides (H.Boissieu) Pimenov & Kljuykov	Methyleugenol	Prostaglandin G/H synthase 2	PTGS2
Conioselinum anthriscoides (H.Boissieu) Pimenov & Kljuykov	Methyleugenol	Nitric-oxide synthase, endothelial	NOS3
Conioselinum anthriscoides (H.Boissieu) Pimenov & Kljuykov	Methyleugenol	Alpha-2A adrenergic receptor	ADRA2A
Conioselinum anthriscoides (H.Boissieu) Pimenov & Kljuykov	Methyleugenol	Alpha-2C adrenergic receptor	ADRA2C
Conioselinum anthriscoides (H.Boissieu) Pimenov & Kljuykov	Methyleugenol	5-hydroxytryptamine 2A receptor	HTR2A
Conioselinum anthriscoides (H.Boissieu) Pimenov & Kljuykov	Methyleugenol	Sodium-dependent noradrenaline transporter	NET
Conioselinum anthriscoides (H.Boissieu) Pimenov & Kljuykov	Methyleugenol	Alpha-1A adrenergic receptor	ADRA1A
Conioselinum anthriscoides (H.Boissieu) Pimenov & Kljuykov	Methyleugenol	Muscarinic acetylcholine receptor M2	CHRM2
Conioselinum anthriscoides (H.Boissieu) Pimenov & Kljuykov	Methyleugenol	Alpha-2B adrenergic receptor	ADRA2B
Conioselinum anthriscoides (H.Boissieu) Pimenov & Kljuykov	Methyleugenol	Alpha-1B adrenergic receptor	ADRA1B
Conioselinum anthriscoides (H.Boissieu) Pimenov & Kljuykov	Methyleugenol	Sodium-dependent dopamine transporter	SLC6A2
Conioselinum anthriscoides (H.Boissieu) Pimenov & Kljuykov	Methyleugenol	Beta-2 adrenergic receptor	ADRB2
Conioselinum anthriscoides (H.Boissieu) Pimenov & Kljuykov	Methyleugenol	Alpha-1D adrenergic receptor	ADRA1D
Conioselinum anthriscoides (H.Boissieu) Pimenov & Kljuykov	Methyleugenol	Amine oxidase [flavin-containing] B	MAOB
Conioselinum anthriscoides (H.Boissieu) Pimenov & Kljuykov	Methyleugenol	Leukotriene A-4 hydrolase	LTA4H
Conioselinum anthriscoides (H.Boissieu) Pimenov & Kljuykov	Methyleugenol	Sodium-dependent serotonin transporter	SLC6A4
Conioselinum anthriscoides (H.Boissieu) Pimenov & Kljuykov	Methyleugenol	Urokinase-type plasminogen activator	PLAU
Conioselinum anthriscoides (H.Boissieu) Pimenov & Kljuykov	Methyleugenol	cAMP-dependent protein kinase inhibitor alpha	PKIA
Conioselinum anthriscoides (H.Boissieu) Pimenov & Kljuykov	alpha-Selinene	Muscarinic acetylcholine receptor M3	CHRM3
Conioselinum anthriscoides (H.Boissieu) Pimenov & Kljuykov	alpha-Selinene	Muscarinic acetylcholine receptor M1	CHRM1
Conioselinum anthriscoides (H.Boissieu) Pimenov & Kljuykov	alpha-Selinene	Prostaglandin G/H synthase 2	PTGS2
Conioselinum anthriscoides (H.Boissieu) Pimenov & Kljuykov	alpha-Selinene	Gamma-aminobutyric-acid receptor alpha-2 subunit	GABRA2
Conioselinum anthriscoides (H.Boissieu) Pimenov & Kljuykov	alpha-Selinene	Retinoic acid receptor RXR-alpha	RXRA
Conioselinum anthriscoides (H.Boissieu) Pimenov & Kljuykov	alpha-Selinene	Muscarinic acetylcholine receptor M2	CHRM2
Conioselinum anthriscoides (H.Boissieu) Pimenov & Kljuykov	alpha-Selinene	Gamma-aminobutyric acid receptor subunit alpha-1	GABRA1
Conioselinum anthriscoides (H.Boissieu) Pimenov & Kljuykov	alpha-Selinene	Nuclear receptor coactivator 2	NCOA2
Conioselinum anthriscoides (H.Boissieu) Pimenov & Kljuykov	alpha-Selinene	Alpha-1B adrenergic receptor	ADRA1B
Conioselinum anthriscoides (H.Boissieu) Pimenov & Kljuykov	alpha-Selinene	Gamma-aminobutyric-acid receptor subunit alpha-6	GABRA6
Conioselinum anthriscoides (H.Boissieu) Pimenov & Kljuykov	betea-CUBEBENE	Muscarinic acetylcholine receptor M3	CHRM3
Conioselinum anthriscoides (H.Boissieu) Pimenov & Kljuykov	betea-CUBEBENE	Muscarinic acetylcholine receptor M1	CHRM1
Conioselinum anthriscoides (H.Boissieu) Pimenov & Kljuykov	betea-CUBEBENE	Prostaglandin G/H synthase 2	PTGS2
Conioselinum anthriscoides (H.Boissieu) Pimenov & Kljuykov	betea-CUBEBENE	Muscarinic acetylcholine receptor M2	CHRM2
Conioselinum anthriscoides (H.Boissieu) Pimenov & Kljuykov	betea-CUBEBENE	Gamma-aminobutyric acid receptor subunit alpha-1	GABRA1
Conioselinum anthriscoides (H.Boissieu) Pimenov & Kljuykov	Chuanxiongol	Prostaglandin G/H synthase 1	PTGS1
Conioselinum anthriscoides (H.Boissieu) Pimenov & Kljuykov	Chuanxiongol	Muscarinic acetylcholine receptor M3	CHRM3
Conioselinum anthriscoides (H.Boissieu) Pimenov & Kljuykov	Chuanxiongol	Muscarinic acetylcholine receptor M1	CHRM1
Conioselinum anthriscoides (H.Boissieu) Pimenov & Kljuykov	Chuanxiongol	Sodium channel protein type 5 subunit alpha	ADRB1
Conioselinum anthriscoides (H.Boissieu) Pimenov & Kljuykov	Chuanxiongol	Prostaglandin G/H synthase 2	PTGS2
Conioselinum anthriscoides (H.Boissieu) Pimenov & Kljuykov	Chuanxiongol	Retinoic acid receptor RXR-alpha	RXRA
Conioselinum anthriscoides (H.Boissieu) Pimenov & Kljuykov	Chuanxiongol	CGMP-inhibited 3',5'-cyclic phosphodiesterase A	PDE3A
Conioselinum anthriscoides (H.Boissieu) Pimenov & Kljuykov	Chuanxiongol	Sodium-dependent noradrenaline transporter	NET
Conioselinum anthriscoides (H.Boissieu) Pimenov & Kljuykov	Chuanxiongol	Alpha-1B adrenergic receptor	ADRA1B
Conioselinum anthriscoides (H.Boissieu) Pimenov & Kljuykov	Chuanxiongol	Sodium-dependent dopamine transporter	SLC6A2
Conioselinum anthriscoides (H.Boissieu) Pimenov & Kljuykov	Chuanxiongol	Beta-2 adrenergic receptor	ADRB2
Conioselinum anthriscoides (H.Boissieu) Pimenov & Kljuykov	Chuanxiongol	Sodium-dependent serotonin transporter	SLC6A4
Conioselinum anthriscoides (H.Boissieu) Pimenov & Kljuykov	Chuanxiongol	Gamma-aminobutyric acid receptor subunit alpha-1	GABRA1
Conioselinum anthriscoides (H.Boissieu) Pimenov & Kljuykov	Chuanxiongol	Heat shock protein HSP 90	HSP90AB1
Conioselinum anthriscoides (H.Boissieu) Pimenov & Kljuykov	Chuanxiongol	Leukotriene A-4 hydrolase	LTA4H
Conioselinum anthriscoides (H.Boissieu) Pimenov & Kljuykov	Chuanxiongol	Amine oxidase [flavin-containing] B	MAOB
Conioselinum anthriscoides (H.Boissieu) Pimenov & Kljuykov	Chuanxiongol	mRNA of PKA Catalytic Subunit C-alpha	PRKACA
Conioselinum anthriscoides (H.Boissieu) Pimenov & Kljuykov	Chuanxiongol	cAMP-dependent protein kinase inhibitor alpha	PKIA
Conioselinum anthriscoides (H.Boissieu) Pimenov & Kljuykov	beta-asarone	Prostaglandin G/H synthase 1	PTGS1
Conioselinum anthriscoides (H.Boissieu) Pimenov & Kljuykov	beta-asarone	Dopamine D1 receptor	DRD1
Conioselinum anthriscoides (H.Boissieu) Pimenov & Kljuykov	beta-asarone	Muscarinic acetylcholine receptor M3	CHRM3
Conioselinum anthriscoides (H.Boissieu) Pimenov & Kljuykov	beta-asarone	Muscarinic acetylcholine receptor M1	CHRM1
Conioselinum anthriscoides (H.Boissieu) Pimenov & Kljuykov	beta-asarone	Beta-1 adrenergic receptor	ADRB1
Conioselinum anthriscoides (H.Boissieu) Pimenov & Kljuykov	beta-asarone	Prostaglandin G/H synthase 2	PTGS2
Conioselinum anthriscoides (H.Boissieu) Pimenov & Kljuykov	beta-asarone	Alpha-2A adrenergic receptor	ADRA2A
Conioselinum anthriscoides (H.Boissieu) Pimenov & Kljuykov	beta-asarone	Alpha-2C adrenergic receptor	ADRA2C
Conioselinum anthriscoides (H.Boissieu) Pimenov & Kljuykov	beta-asarone	CGMP-inhibited 3',5'-cyclic phosphodiesterase A	PDE3A
Conioselinum anthriscoides (H.Boissieu) Pimenov & Kljuykov	beta-asarone	5-hydroxytryptamine 2A receptor	HTR2A
Conioselinum anthriscoides (H.Boissieu) Pimenov & Kljuykov	beta-asarone	Sodium-dependent noradrenaline transporter	NET
Conioselinum anthriscoides (H.Boissieu) Pimenov & Kljuykov	beta-asarone	Alpha-1A adrenergic receptor	ADRA1A
Conioselinum anthriscoides (H.Boissieu) Pimenov & Kljuykov	beta-asarone	Muscarinic acetylcholine receptor M2	CHRM2
Conioselinum anthriscoides (H.Boissieu) Pimenov & Kljuykov	beta-asarone	Alpha-1B adrenergic receptor	ADRA1B
Conioselinum anthriscoides (H.Boissieu) Pimenov & Kljuykov	beta-asarone	Sodium-dependent dopamine transporter	SLC6A2
Conioselinum anthriscoides (H.Boissieu) Pimenov & Kljuykov	beta-asarone	Beta-2 adrenergic receptor	ADRB2
Conioselinum anthriscoides (H.Boissieu) Pimenov & Kljuykov	beta-asarone	Sodium-dependent serotonin transporter	SLC6A4
Conioselinum anthriscoides (H.Boissieu) Pimenov & Kljuykov	beta-asarone	Gamma-aminobutyric acid receptor subunit alpha-1	GABRA1
Conioselinum anthriscoides (H.Boissieu) Pimenov & Kljuykov	beta-asarone	Sodium channel protein type 5 subunit alpha	ADRB1
Conioselinum anthriscoides (H.Boissieu) Pimenov & Kljuykov	beta-asarone	Alpha-2B adrenergic receptor	ADRA2B
Conioselinum anthriscoides (H.Boissieu) Pimenov & Kljuykov	beta-asarone	Leukotriene A-4 hydrolase	LTA4H
Conioselinum anthriscoides (H.Boissieu) Pimenov & Kljuykov	beta-asarone	cAMP-dependent protein kinase inhibitor alpha	PKIA
Conioselinum anthriscoides (H.Boissieu) Pimenov & Kljuykov	beta-asarone	Proto-oncogene c-Fos	FOS
Conioselinum anthriscoides (H.Boissieu) Pimenov & Kljuykov	Myricanone	Nitric oxide synthase, inducible	NOS2
Conioselinum anthriscoides (H.Boissieu) Pimenov & Kljuykov	Myricanone	Prostaglandin G/H synthase 1	PTGS1
Conioselinum anthriscoides (H.Boissieu) Pimenov & Kljuykov	Myricanone	Thrombin	F2
Conioselinum anthriscoides (H.Boissieu) Pimenov & Kljuykov	Myricanone	Potassium voltage-gated channel subfamily H member 2	KCNA4
Conioselinum anthriscoides (H.Boissieu) Pimenov & Kljuykov	Myricanone	Estrogen receptor	ESR1
Conioselinum anthriscoides (H.Boissieu) Pimenov & Kljuykov	Myricanone	Androgen receptor	AR
Conioselinum anthriscoides (H.Boissieu) Pimenov & Kljuykov	Myricanone	Sodium channel protein type 5 subunit alpha	ADRB1
Conioselinum anthriscoides (H.Boissieu) Pimenov & Kljuykov	Myricanone	Peroxisome proliferator activated receptor gamma	PPARG
Conioselinum anthriscoides (H.Boissieu) Pimenov & Kljuykov	Myricanone	Prostaglandin G/H synthase 2	PTGS2
Conioselinum anthriscoides (H.Boissieu) Pimenov & Kljuykov	Myricanone	Coagulation factor VII	F7
Conioselinum anthriscoides (H.Boissieu) Pimenov & Kljuykov	Myricanone	Vascular endothelial growth factor receptor 2	KDR
Conioselinum anthriscoides (H.Boissieu) Pimenov & Kljuykov	Myricanone	Retinoic acid receptor RXR-alpha	RXRA
Conioselinum anthriscoides (H.Boissieu) Pimenov & Kljuykov	Myricanone	CGMP-inhibited 3',5'-cyclic phosphodiesterase A	PDE3A
Conioselinum anthriscoides (H.Boissieu) Pimenov & Kljuykov	Myricanone	Beta-2 adrenergic receptor	ADRB2
Conioselinum anthriscoides (H.Boissieu) Pimenov & Kljuykov	Myricanone	Estrogen receptor beta	ESR2
Conioselinum anthriscoides (H.Boissieu) Pimenov & Kljuykov	Myricanone	Dipeptidyl peptidase IV	DPP4
Conioselinum anthriscoides (H.Boissieu) Pimenov & Kljuykov	Myricanone	Mitogen-activated protein kinase 14	MAPK14
Conioselinum anthriscoides (H.Boissieu) Pimenov & Kljuykov	Myricanone	Glycogen synthase kinase-3 beta	GSK3B
Conioselinum anthriscoides (H.Boissieu) Pimenov & Kljuykov	Myricanone	Heat shock protein HSP 90	HSP90AB1
Conioselinum anthriscoides (H.Boissieu) Pimenov & Kljuykov	Myricanone	Cell division protein kinase 2	CDK13
Conioselinum anthriscoides (H.Boissieu) Pimenov & Kljuykov	Myricanone	Serine/threonine-protein kinase Chk1	CHEK1
Conioselinum anthriscoides (H.Boissieu) Pimenov & Kljuykov	Myricanone	Ig gamma-1 chain C region	IGHG1
Conioselinum anthriscoides (H.Boissieu) Pimenov & Kljuykov	Myricanone	Proto-oncogene serine/threonine-protein kinase Pim-1	PIM1
Conioselinum anthriscoides (H.Boissieu) Pimenov & Kljuykov	Myricanone	Cyclin-A2	CCNA2
Conioselinum anthriscoides (H.Boissieu) Pimenov & Kljuykov	Perlolyrine	Thrombin	F2
Conioselinum anthriscoides (H.Boissieu) Pimenov & Kljuykov	Perlolyrine	Prostaglandin G/H synthase 2	PTGS2
Conioselinum anthriscoides (H.Boissieu) Pimenov & Kljuykov	Perlolyrine	Retinoic acid receptor RXR-alpha	RXRA
Conioselinum anthriscoides (H.Boissieu) Pimenov & Kljuykov	Perlolyrine	mRNA of PKA Catalytic Subunit C-alpha	PRKACA
Conioselinum anthriscoides (H.Boissieu) Pimenov & Kljuykov	1-beta-ethylacrylate-7-aldehyde-beta-carboline	Prostaglandin G/H synthase 1	PTGS1
Conioselinum anthriscoides (H.Boissieu) Pimenov & Kljuykov	1-beta-ethylacrylate-7-aldehyde-beta-carboline	Prostaglandin G/H synthase 2	PTGS2
Conioselinum anthriscoides (H.Boissieu) Pimenov & Kljuykov	1-beta-ethylacrylate-7-aldehyde-beta-carboline	Heat shock protein HSP 90	HSP90AB1
Conioselinum anthriscoides (H.Boissieu) Pimenov & Kljuykov	Cedrene	Muscarinic acetylcholine receptor M3	CHRM3
Conioselinum anthriscoides (H.Boissieu) Pimenov & Kljuykov	Cedrene	Muscarinic acetylcholine receptor M1	CHRM1
Conioselinum anthriscoides (H.Boissieu) Pimenov & Kljuykov	Cedrene	Prostaglandin G/H synthase 2	PTGS2
Conioselinum anthriscoides (H.Boissieu) Pimenov & Kljuykov	Cedrene	Gamma-aminobutyric-acid receptor alpha-2 subunit	GABRA2
Conioselinum anthriscoides (H.Boissieu) Pimenov & Kljuykov	Cedrene	Retinoic acid receptor RXR-alpha	RXRA
Conioselinum anthriscoides (H.Boissieu) Pimenov & Kljuykov	Cedrene	Muscarinic acetylcholine receptor M2	CHRM2
Conioselinum anthriscoides (H.Boissieu) Pimenov & Kljuykov	Cedrene	Alpha-1B adrenergic receptor	ADRA1B
Conioselinum anthriscoides (H.Boissieu) Pimenov & Kljuykov	Cedrene	Neuronal acetylcholine receptor subunit alpha-2	CHRNA2
Conioselinum anthriscoides (H.Boissieu) Pimenov & Kljuykov	Cedrene	Gamma-aminobutyric acid receptor subunit alpha-1	GABRA1
Conioselinum anthriscoides (H.Boissieu) Pimenov & Kljuykov	Cedrene	Gamma-aminobutyric-acid receptor subunit alpha-6	GABRA6
Conioselinum anthriscoides (H.Boissieu) Pimenov & Kljuykov	Cerulignol	Prostaglandin G/H synthase 1	PTGS1
Conioselinum anthriscoides (H.Boissieu) Pimenov & Kljuykov	Cerulignol	Dopamine D1 receptor	DRD1
Conioselinum anthriscoides (H.Boissieu) Pimenov & Kljuykov	Cerulignol	Muscarinic acetylcholine receptor M3	CHRM3
Conioselinum anthriscoides (H.Boissieu) Pimenov & Kljuykov	Cerulignol	Thrombin	F2
Conioselinum anthriscoides (H.Boissieu) Pimenov & Kljuykov	Cerulignol	Muscarinic acetylcholine receptor M1	CHRM1
Conioselinum anthriscoides (H.Boissieu) Pimenov & Kljuykov	Cerulignol	Beta-1 adrenergic receptor	ADRB1
Conioselinum anthriscoides (H.Boissieu) Pimenov & Kljuykov	Cerulignol	Prostaglandin G/H synthase 2	PTGS2
Conioselinum anthriscoides (H.Boissieu) Pimenov & Kljuykov	Cerulignol	Nitric-oxide synthase, endothelial	NOS3
Conioselinum anthriscoides (H.Boissieu) Pimenov & Kljuykov	Cerulignol	Alpha-2A adrenergic receptor	ADRA2A
Conioselinum anthriscoides (H.Boissieu) Pimenov & Kljuykov	Cerulignol	Alpha-2C adrenergic receptor	ADRA2C
Conioselinum anthriscoides (H.Boissieu) Pimenov & Kljuykov	Cerulignol	Acetylcholinesterase	ACHE
Conioselinum anthriscoides (H.Boissieu) Pimenov & Kljuykov	Cerulignol	Sodium-dependent noradrenaline transporter	NET
Conioselinum anthriscoides (H.Boissieu) Pimenov & Kljuykov	Cerulignol	Alpha-1A adrenergic receptor	ADRA1A
Conioselinum anthriscoides (H.Boissieu) Pimenov & Kljuykov	Cerulignol	Muscarinic acetylcholine receptor M2	CHRM2
Conioselinum anthriscoides (H.Boissieu) Pimenov & Kljuykov	Cerulignol	Alpha-2B adrenergic receptor	ADRA2B
Conioselinum anthriscoides (H.Boissieu) Pimenov & Kljuykov	Cerulignol	Alpha-1B adrenergic receptor	ADRA1B
Conioselinum anthriscoides (H.Boissieu) Pimenov & Kljuykov	Cerulignol	Sodium-dependent dopamine transporter	SLC6A2
Conioselinum anthriscoides (H.Boissieu) Pimenov & Kljuykov	Cerulignol	Beta-2 adrenergic receptor	ADRB2
Conioselinum anthriscoides (H.Boissieu) Pimenov & Kljuykov	Cerulignol	Alpha-1D adrenergic receptor	ADRA1D
Conioselinum anthriscoides (H.Boissieu) Pimenov & Kljuykov	Cerulignol	Dipeptidyl peptidase IV	DPP4
Conioselinum anthriscoides (H.Boissieu) Pimenov & Kljuykov	Cerulignol	Leukotriene A-4 hydrolase	LTA4H
Conioselinum anthriscoides (H.Boissieu) Pimenov & Kljuykov	Cerulignol	Amine oxidase [flavin-containing] B	MAOB
Conioselinum anthriscoides (H.Boissieu) Pimenov & Kljuykov	Cerulignol	Amine oxidase [flavin-containing] A	MAOA
Conioselinum anthriscoides (H.Boissieu) Pimenov & Kljuykov	Exceparl M-OL	Prostaglandin G/H synthase 1	PTGS1
Conioselinum anthriscoides (H.Boissieu) Pimenov & Kljuykov	Exceparl M-OL	Prostaglandin G/H synthase 2	PTGS2
Conioselinum anthriscoides (H.Boissieu) Pimenov & Kljuykov	Exceparl M-OL	Retinoic acid receptor RXR-alpha	RXRA
Conioselinum anthriscoides (H.Boissieu) Pimenov & Kljuykov	Exceparl M-OL	Nuclear receptor coactivator 2	NCOA2
Conioselinum anthriscoides (H.Boissieu) Pimenov & Kljuykov	caffeic acid	Prostaglandin G/H synthase 1	PTGS1
Conioselinum anthriscoides (H.Boissieu) Pimenov & Kljuykov	caffeic acid	Beta-1 adrenergic receptor	ADRB1
Conioselinum anthriscoides (H.Boissieu) Pimenov & Kljuykov	caffeic acid	Prostaglandin G/H synthase 2	PTGS2
Conioselinum anthriscoides (H.Boissieu) Pimenov & Kljuykov	caffeic acid	Alpha-2A adrenergic receptor	ADRA2A
Conioselinum anthriscoides (H.Boissieu) Pimenov & Kljuykov	caffeic acid	Alpha-2C adrenergic receptor	ADRA2C
Conioselinum anthriscoides (H.Boissieu) Pimenov & Kljuykov	caffeic acid	Beta-2 adrenergic receptor	ADRB2
Conioselinum anthriscoides (H.Boissieu) Pimenov & Kljuykov	caffeic acid	Amine oxidase [flavin-containing] B	MAOB
Conioselinum anthriscoides (H.Boissieu) Pimenov & Kljuykov	caffeic acid	Sodium-dependent dopamine transporter	SLC6A2
Conioselinum anthriscoides (H.Boissieu) Pimenov & Kljuykov	caffeic acid	Aldose reductase	AKR1B1
Conioselinum anthriscoides (H.Boissieu) Pimenov & Kljuykov	caffeic acid	Urokinase-type plasminogen activator	PLAU
Conioselinum anthriscoides (H.Boissieu) Pimenov & Kljuykov	caffeic acid	Amine oxidase [flavin-containing] A	MAOA
Conioselinum anthriscoides (H.Boissieu) Pimenov & Kljuykov	caffeic acid	Alpha-1A adrenergic receptor	ADRA1A
Conioselinum anthriscoides (H.Boissieu) Pimenov & Kljuykov	caffeic acid	Alpha-1D adrenergic receptor	ADRA1D
Conioselinum anthriscoides (H.Boissieu) Pimenov & Kljuykov	caffeic acid	Tumor necrosis factor	TNF
Conioselinum anthriscoides (H.Boissieu) Pimenov & Kljuykov	caffeic acid	Cytochrome P450 1A1	CYP1A1
Conioselinum anthriscoides (H.Boissieu) Pimenov & Kljuykov	caffeic acid	Protein kinase C beta type	PRKCB
Conioselinum anthriscoides (H.Boissieu) Pimenov & Kljuykov	caffeic acid	Tyrosine-protein kinase BTK	BTK
Conioselinum anthriscoides (H.Boissieu) Pimenov & Kljuykov	caffeic acid	Insulin-like growth factor II	IGF1R
Conioselinum anthriscoides (H.Boissieu) Pimenov & Kljuykov	caffeic acid	P-selectin	SELP
Conioselinum anthriscoides (H.Boissieu) Pimenov & Kljuykov	caffeic acid	Ras-related C3 botulinum toxin substrate 1	RAC1
Conioselinum anthriscoides (H.Boissieu) Pimenov & Kljuykov	oleic acid	Prostaglandin G/H synthase 1	PTGS1
Conioselinum anthriscoides (H.Boissieu) Pimenov & Kljuykov	oleic acid	Nuclear receptor coactivator 2	NCOA2
Conioselinum anthriscoides (H.Boissieu) Pimenov & Kljuykov	oleic acid	Prostaglandin G/H synthase 2	PTGS2
Conioselinum anthriscoides (H.Boissieu) Pimenov & Kljuykov	oleic acid	Alcohol dehydrogenase 1B	ADH1B
Conioselinum anthriscoides (H.Boissieu) Pimenov & Kljuykov	oleic acid	Alcohol dehydrogenase 1C	ADH1C
Conioselinum anthriscoides (H.Boissieu) Pimenov & Kljuykov	oleic acid	Alcohol dehydrogenase 1A	ADH1A
Conioselinum anthriscoides (H.Boissieu) Pimenov & Kljuykov	oleic acid	Trypsin-3	PRSS3
Conioselinum anthriscoides (H.Boissieu) Pimenov & Kljuykov	oleic acid	Retinoic acid receptor RXR-alpha	RXRA
Conioselinum anthriscoides (H.Boissieu) Pimenov & Kljuykov	oleic acid	Cytochrome P450-cam	CYP2C8
Conioselinum anthriscoides (H.Boissieu) Pimenov & Kljuykov	oleic acid	Urokinase-type plasminogen activator	PLAU
Conioselinum anthriscoides (H.Boissieu) Pimenov & Kljuykov	oleic acid	Superoxide dismutase [Cu-Zn]	SOD1
Conioselinum anthriscoides (H.Boissieu) Pimenov & Kljuykov	oleic acid	Catalase	CAT
Conioselinum anthriscoides (H.Boissieu) Pimenov & Kljuykov	oleic acid	Receptor tyrosine-protein kinase erbB-2	ERBB2
Conioselinum anthriscoides (H.Boissieu) Pimenov & Kljuykov	oleic acid	Peroxisome proliferator-activated receptor gamma	PPARG
Conioselinum anthriscoides (H.Boissieu) Pimenov & Kljuykov	oleic acid	Lipoprotein lipase	LPL
Conioselinum anthriscoides (H.Boissieu) Pimenov & Kljuykov	oleic acid	Plasminogen activator inhibitor 1	SERPINE1
Conioselinum anthriscoides (H.Boissieu) Pimenov & Kljuykov	oleic acid	3-hydroxy-3-methylglutaryl-coenzyme A reductase	HMGCR
Conioselinum anthriscoides (H.Boissieu) Pimenov & Kljuykov	oleic acid	Myeloperoxidase	MPO
Conioselinum anthriscoides (H.Boissieu) Pimenov & Kljuykov	oleic acid	Peroxisome proliferator-activated receptor alpha	PPARA
Conioselinum anthriscoides (H.Boissieu) Pimenov & Kljuykov	oleic acid	Peroxisome proliferator-activated receptor delta	PPARD
Conioselinum anthriscoides (H.Boissieu) Pimenov & Kljuykov	oleic acid	C-reactive protein	CRP
Conioselinum anthriscoides (H.Boissieu) Pimenov & Kljuykov	oleic acid	Serum paraoxonase/arylesterase 1	PON1
Conioselinum anthriscoides (H.Boissieu) Pimenov & Kljuykov	oleic acid	Insulin	INS
Conioselinum anthriscoides (H.Boissieu) Pimenov & Kljuykov	oleic acid	Plasminogen	PLG
Conioselinum anthriscoides (H.Boissieu) Pimenov & Kljuykov	oleic acid	Fatty acid-binding protein, liver	FABP1
Conioselinum anthriscoides (H.Boissieu) Pimenov & Kljuykov	oleic acid	Retinol-binding protein 2	RBP2
Conioselinum anthriscoides (H.Boissieu) Pimenov & Kljuykov	oleic acid	Glucagon	GCG
Conioselinum anthriscoides (H.Boissieu) Pimenov & Kljuykov	oleic acid	BDNF/NT-3 growth factors receptor	NTRK2
Conioselinum anthriscoides (H.Boissieu) Pimenov & Kljuykov	oleic acid	Cholesteryl ester transfer protein	CETP
Conioselinum anthriscoides (H.Boissieu) Pimenov & Kljuykov	oleic acid	Aspartyl aminopeptidase	DNPEP
Conioselinum anthriscoides (H.Boissieu) Pimenov & Kljuykov	vanillic acid	Prostaglandin G/H synthase 2	PTGS2
Conioselinum anthriscoides (H.Boissieu) Pimenov & Kljuykov	vanillic acid	Amine oxidase [flavin-containing] B	MAOB
Conioselinum anthriscoides (H.Boissieu) Pimenov & Kljuykov	vanillic acid	Amine oxidase [flavin-containing] A	MAOA
Conioselinum anthriscoides (H.Boissieu) Pimenov & Kljuykov	vanillic acid	Alpha-2A adrenergic receptor	ADRA2A
Conioselinum anthriscoides (H.Boissieu) Pimenov & Kljuykov	vanillic acid	Prostaglandin G/H synthase 1	PTGS1
Conioselinum anthriscoides (H.Boissieu) Pimenov & Kljuykov	vanillic acid	Nitric oxide synthase, endothelial	NOS3
Conioselinum anthriscoides (H.Boissieu) Pimenov & Kljuykov	thymol	Prostaglandin G/H synthase 1	PTGS1
Conioselinum anthriscoides (H.Boissieu) Pimenov & Kljuykov	thymol	Muscarinic acetylcholine receptor M1	CHRM1
Conioselinum anthriscoides (H.Boissieu) Pimenov & Kljuykov	thymol	Beta-1 adrenergic receptor	ADRB1
Conioselinum anthriscoides (H.Boissieu) Pimenov & Kljuykov	thymol	Prostaglandin G/H synthase 2	PTGS2
Conioselinum anthriscoides (H.Boissieu) Pimenov & Kljuykov	thymol	Alpha-2C adrenergic receptor	ADRA2C
Conioselinum anthriscoides (H.Boissieu) Pimenov & Kljuykov	thymol	Sodium-dependent noradrenaline transporter	NET
Conioselinum anthriscoides (H.Boissieu) Pimenov & Kljuykov	thymol	Alpha-1A adrenergic receptor	ADRA1A
Conioselinum anthriscoides (H.Boissieu) Pimenov & Kljuykov	thymol	Sodium-dependent dopamine transporter	SLC6A2
Conioselinum anthriscoides (H.Boissieu) Pimenov & Kljuykov	thymol	Beta-2 adrenergic receptor	ADRB2
Conioselinum anthriscoides (H.Boissieu) Pimenov & Kljuykov	thymol	Muscarinic acetylcholine receptor M3	CHRM3
Conioselinum anthriscoides (H.Boissieu) Pimenov & Kljuykov	thymol	Muscarinic acetylcholine receptor M2	CHRM2
Conioselinum anthriscoides (H.Boissieu) Pimenov & Kljuykov	thymol	Alpha-1B adrenergic receptor	ADRA1B
Conioselinum anthriscoides (H.Boissieu) Pimenov & Kljuykov	thymol	Alpha-1D adrenergic receptor	ADRA1D
Conioselinum anthriscoides (H.Boissieu) Pimenov & Kljuykov	thymol	Gamma-aminobutyric-acid receptor alpha-2 subunit	GABRA2
Conioselinum anthriscoides (H.Boissieu) Pimenov & Kljuykov	thymol	Neutrophil elastase	ELANE
Conioselinum anthriscoides (H.Boissieu) Pimenov & Kljuykov	β-sesquiphellandrene	Prostaglandin G/H synthase 2	PTGS2
Conioselinum anthriscoides (H.Boissieu) Pimenov & Kljuykov	β-sesquiphellandrene	Sodium-dependent noradrenaline transporter	NET
Conioselinum anthriscoides (H.Boissieu) Pimenov & Kljuykov	β-sesquiphellandrene	Amine oxidase [flavin-containing] B	MAOB
Conioselinum anthriscoides (H.Boissieu) Pimenov & Kljuykov	β-sesquiphellandrene	Nuclear receptor coactivator 2	NCOA2
Conioselinum anthriscoides (H.Boissieu) Pimenov & Kljuykov	wallichilide	Prostaglandin G/H synthase 2	PTGS2
Conioselinum anthriscoides (H.Boissieu) Pimenov & Kljuykov	wallichilide	Mineralocorticoid receptor	NR3C2
Conioselinum anthriscoides (H.Boissieu) Pimenov & Kljuykov	wallichilide	Glucocorticoid receptor	NR3C1
Conioselinum anthriscoides (H.Boissieu) Pimenov & Kljuykov	wallichilide	Nuclear receptor coactivator 2	NCOA2
Conioselinum anthriscoides (H.Boissieu) Pimenov & Kljuykov	Sitogluside	Progesterone receptor	PGR
Conioselinum anthriscoides (H.Boissieu) Pimenov & Kljuykov	Sitogluside	Prostaglandin G/H synthase 1	PTGS1
Conioselinum anthriscoides (H.Boissieu) Pimenov & Kljuykov	Sitogluside	Muscarinic acetylcholine receptor M3	CHRM3
Conioselinum anthriscoides (H.Boissieu) Pimenov & Kljuykov	Sitogluside	Potassium voltage-gated channel subfamily H member 2	KCNA4
Conioselinum anthriscoides (H.Boissieu) Pimenov & Kljuykov	Sitogluside	Muscarinic acetylcholine receptor M1	CHRM1
Conioselinum anthriscoides (H.Boissieu) Pimenov & Kljuykov	Sitogluside	Sodium channel protein type 5 subunit alpha	ADRB1
Conioselinum anthriscoides (H.Boissieu) Pimenov & Kljuykov	Sitogluside	Coagulation factor Xa	F10
Conioselinum anthriscoides (H.Boissieu) Pimenov & Kljuykov	Sitogluside	Prostaglandin G/H synthase 2	PTGS2
Conioselinum anthriscoides (H.Boissieu) Pimenov & Kljuykov	Sitogluside	5-hydroxytryptamine receptor 3A	HTR3A
Conioselinum anthriscoides (H.Boissieu) Pimenov & Kljuykov	Sitogluside	Retinoic acid receptor RXR-alpha	RXRA
Conioselinum anthriscoides (H.Boissieu) Pimenov & Kljuykov	Sitogluside	CGMP-inhibited 3',5'-cyclic phosphodiesterase A	PDE3A
Conioselinum anthriscoides (H.Boissieu) Pimenov & Kljuykov	Sitogluside	Alpha-1B adrenergic receptor	ADRA1B
Conioselinum anthriscoides (H.Boissieu) Pimenov & Kljuykov	Sitogluside	Beta-2 adrenergic receptor	ADRB2
Conioselinum anthriscoides (H.Boissieu) Pimenov & Kljuykov	Sitogluside	Alpha-1D adrenergic receptor	ADRA1D
Conioselinum anthriscoides (H.Boissieu) Pimenov & Kljuykov	Sitogluside	Heat shock protein HSP 90	HSP90AB1
Conioselinum anthriscoides (H.Boissieu) Pimenov & Kljuykov	Sitogluside	Nuclear receptor coactivator 2	NCOA2
Conioselinum anthriscoides (H.Boissieu) Pimenov & Kljuykov	Sitogluside	Calmodulin	CAMTA3
Conioselinum anthriscoides (H.Boissieu) Pimenov & Kljuykov	sitosterol	Progesterone receptor	PGR
Conioselinum anthriscoides (H.Boissieu) Pimenov & Kljuykov	sitosterol	Nuclear receptor coactivator 2	NCOA2
Conioselinum anthriscoides (H.Boissieu) Pimenov & Kljuykov	sitosterol	Mineralocorticoid receptor	NR3C2

[truncated: 5 more sheets: Corydalis yanhusuo (Y.H.Chou & , Carthamus tinctorius L., Astragalus mongholicus Bunge, Cyperus rotundus L., Commiphora myrrha (T.Nees) Engl]
