# Supplementary material for: Modular Characteristics and Mechanism of Action of Herbs for Endometriosis Treatment in Chinese Medicine: A Data Mining and Network Pharmacology–Based Identification
Source: Front Pharmacol. 2020 Mar 6;11:147. doi: 10.3389/fphar.2020.00147 (PMC7069061; doi:10.3389/fphar.2020.00147)
Supplement: Supplementary Table 7 — The targets of endometriosis-associated genes that coincided with those of Chinese herbs. [file Table_7.xlsx]

## Sheet: Sheet1
Table 7 The targets of endometriosis-associated genes that coincided with those of Chinese herbs.
CYP19A1
PGR
VEGFA
ESR1
IL6
PTGS2
ESR2
IL1B
PTEN
HSD17B1
MMP9
MMP2
TP53
TNF
GSTM1
CTNNB1
AKT1
IL10
AKR1C3
CCND1
ERBB2
MMP3
TOP2A
ICAM1
CYP1A1
OPRM1
IFNG
KDR
TGFB1
MMP1
IL2
BAX
AHR
BCL2
PLAU
EGF
TNFRSF1B
HIF1A
CYP1B1
AR
FASLG
MUC1
IL4
SPP1
PPARG
CDKN1A
COMT
CXCL1
PCNA
IGFBP3
NTRK2
GSTP1
EGFR
IGF1
CASP3
BIRC5
IGF1R
SERPINE1
MAPK1
NOS3
TIMP1
RELA
NFKB1
IGF2
BDNF
MET
STAT3
VCAM1
MKI67
BCL2L1
CXCL10
CLDN4
ITPK1
DRD2
CD40LG
SOD1
TNFSF13B
SULT1E1
MPO
MYC
SRC
COX5A
JUN
F2
CAT
ELANE
MAPK3
ADA
ITGB3
PTGES
GJA1
CASP9
CCNB1
CRP
HMOX1
FOS
CTSD
CCNA2
SLC6A4
SOD2
MAPK14
NOS2
NR3C1
AKR1C1
CYP3A4
XDH
NCOA1
JAK1
PRKCB
AKR1B1
PON1
NFE2L2
BAK1
NF1
F3
CXCL11
GSK3B
PTGS1
TGFB1I1
CHUK
TLR2
ALOX5
PRDX2
CETP
SLPI
RAF1
PLG
EDN1
RHOA
SELE
MMP12
APOA1
SIRT1
MGMT
PTGER3
CHRNA7
HMGCR
CD86
CD80
DPP4
COL1A1
MAPK8
PLK1
PTGIS
CYP2E1
MGST1
AMY2A
ITGB2
MCL1
GAP43
CYP1A2
RB1
CYCS
BOK
PIK3CG
NCOA2
GHRHR
PLAT
NOS1
INS
MDM2
ALB
RXRA
SLC2A4
TPO
CYP2D6
REN
PPARA
ELK1
CPB2
