# Supplementary material for: Modular Characteristics and Mechanism of Action of Herbs for Endometriosis Treatment in Chinese Medicine: A Data Mining and Network Pharmacology–Based Identification
Source: Front Pharmacol. 2020 Mar 6;11:147. doi: 10.3389/fphar.2020.00147 (PMC7069061; doi:10.3389/fphar.2020.00147)
Supplement: Supplementary Table 10 — The potential compounds and targets. [file Table_10.xlsx]

## Sheet: Sheet1
Table 10: The potential compounds and targets
Molecule Name	TARGET
formononetin	ACHE
stigmasterol	ADH1C
stigmasterol	ADRA1A
β-sitosterol	ADRA1A
formononetin	ADRA1A
stigmasterol	ADRA1B
β-sitosterol	ADRA1B
oleic acid	ADRA1B
oleic acid	ADRA1D
stigmasterol	ADRA2A
stigmasterol	ADRB1
β-sitosterol	ADRB1
oleic acid	ADRB1
stigmasterol	ADRB2
β-sitosterol	ADRB2
formononetin	ADRB2
oleic acid	ADRB2
formononetin	AR
formononetin	CCNA2
formononetin	CDK13
eugenol	CHRM2
β-sitosterol	CHRM2
thymol	CHRM2
γ-elemene	CHRM2
(+/-)-Isoborneol	CHRM3
β-caryophyllene	CHRM3
β-elemene	CHRM3
tetrahydroprotopapaverine	CHRM4
neocryptotanshinone	CHRNA7
quercetin	DPP4
salviolone	DRD1
isocryptotanshi-none	GABRA1
isotanshinone II	GABRA1
β-sitosterol	GABRA1
formononetin	GSK3B
leonticine	HSP90AB1
salviolone	HTR2A
tanshinaldehyde	HTR2A
stigmasterol	HTR2A
miltionone Ⅰ	IGHG1
neocryptotanshinone	IGHG1
quercetin	KCNA4
(S)-Scoulerine	KCNA4
tetrahydroprotopapaverine	KCNA4
anethole	MAOB
β-sitosterol	NCOA2
formononetin	NOS2
isorhamnetin	NOS2
dihydroisotanshinoneⅠ	PIK3CG
dihydrotanshinlactone	PIK3CG
dihydrotanshinoneⅠ	PIK3CG
palmatine	PIM1
formononetin	PPARG
dihydroisotanshinoneⅠ	PRKACA
formononetin	PRSS1
dihydroisotanshinoneⅠ	PTGS1
dihydrotanshinlactone	PTGS1
β-sitosterol	PTGS1
stigmasterol	PTGS1
eugenol	PTGS2
dihydroisotanshinoneⅠ	RXRA
(S)-Scoulerine	RXRA
neocryptotanshinone	TOP2A
danshenspiroketallactone	ACHE
danshensu	ACHE
dehydrotanshinone II A	ACHE
dihydroisotanshinoneⅠ	ACHE
dihydrotanshinlactone	ACHE
isocryptotanshi-none	ACHE
isotanshinone II	ACHE
isotanshinone ⅡB	ACHE
salviolone	ACHE
tanshinaldehyde	ACHE
tanshinone ⅡA	ACHE
oleic acid	ADH1B
oleic acid	ADH1C
cryptotanshinone	ADRA1A
danshenspiroketallactone	ADRA1A
danshenspiroketallactone Ⅱ	ADRA1A
dan-shexinkum b	ADRA1A
dehydrotanshinone II A	ADRA1A
deoxyneocryptotanshinone	ADRA1A
dihydroisotanshinoneⅠ	ADRA1A
dihydrotanshinlactone	ADRA1A
dihydrotanshinoneⅠ	ADRA1A
isocryptotanshi-none	ADRA1A
isoferulic acid	ADRA1A
isotanshinone II	ADRA1A
miltionone Ⅰ	ADRA1A
neocryptotanshinone Ⅱ	ADRA1A
salviolone	ADRA1A
tanshinone ⅡA	ADRA1A
cryptotanshinone	ADRA1B
danshenspiroketallactone	ADRA1B
danshenspiroketallactone Ⅱ	ADRA1B
dan-shexinkum b	ADRA1B
deoxyneocryptotanshinone	ADRA1B
dihydroisotanshinoneⅠ	ADRA1B
dihydrotanshinlactone	ADRA1B
dihydrotanshinoneⅠ	ADRA1B
isocryptotanshi-none	ADRA1B
miltionone Ⅰ	ADRA1B
neocryptotanshinone	ADRA1B
neocryptotanshinone Ⅱ	ADRA1B
salviolone	ADRA1B
cryptotanshinone	ADRA1D
danshenspiroketallactone	ADRA1D
danshensu	ADRA1D
dan-shexinkum b	ADRA1D
deoxyneocryptotanshinone	ADRA1D
dihydroisotanshinoneⅠ	ADRA1D
dihydrotanshinlactone	ADRA1D
isocryptotanshi-none	ADRA1D
neocryptotanshinone	ADRA1D
neocryptotanshinone Ⅱ	ADRA1D
danshensu	ADRA2A
isoferulic acid	ADRA2A
salviolone	ADRA2A
danshensu	ADRA2B
salviolone	ADRA2B
danshensu	ADRA2C
isoferulic acid	ADRA2C
cryptotanshinone	ADRB1
danshenspiroketallactone	ADRB1
danshenspiroketallactone Ⅱ	ADRB1
danshensu	ADRB1
dan-shexinkum b	ADRB1
dehydrotanshinone II A	ADRB1
deoxyneocryptotanshinone	ADRB1
dihydroisotanshinoneⅠ	ADRB1
dihydrotanshinlactone	ADRB1
dihydrotanshinoneⅠ	ADRB1
isocryptotanshi-none	ADRB1
isoferulic acid	ADRB1
isotanshinone II	ADRB1
isotanshinone ⅡB	ADRB1
miltionone Ⅰ	ADRB1
neocryptotanshinone	ADRB1
neocryptotanshinone Ⅱ	ADRB1
salviolone	ADRB1
tanshinone ⅡA	ADRB1
cryptotanshinone	ADRB2
danshenspiroketallactone	ADRB2
danshenspiroketallactone Ⅱ	ADRB2
danshensu	ADRB2
dan-shexinkum b	ADRB2
dehydrotanshinone II A	ADRB2
deoxyneocryptotanshinone	ADRB2
dihydroisotanshinoneⅠ	ADRB2
dihydrotanshinlactone	ADRB2
dihydrotanshinoneⅠ	ADRB2
isocryptotanshi-none	ADRB2
isoferulic acid	ADRB2
isotanshinone I	ADRB2
isotanshinone II	ADRB2
isotanshinone ⅡB	ADRB2
miltionone Ⅰ	ADRB2
neocryptotanshinone	ADRB2
neocryptotanshinone Ⅱ	ADRB2
salviolone	ADRB2
tanshinaldehyde	ADRB2
tanshinone ⅡA	ADRB2
dan-shexinkum b	AR
dehydrotanshinone II A	AR
deoxyneocryptotanshinone	AR
dihydroisotanshinoneⅠ	AR
dihydrotanshinlactone	AR
isocryptotanshi-none	AR
isotanshinone I	AR
isotanshinone II	AR
isotanshinone ⅡB	AR
luteolin	AR
miltionone Ⅰ	AR
neocryptotanshinone Ⅱ	AR
danshenspiroketallactone	CA2
danshenspiroketallactone Ⅱ	CA2
dan-shexinkum b	CA2
deoxyneocryptotanshinone	CA2
dihydroisotanshinoneⅠ	CA2
dihydrotanshinlactone	CA2
isocryptotanshi-none	CA2
miltionone Ⅰ	CA2
neocryptotanshinone	CA2
neocryptotanshinone Ⅱ	CA2
luteolin	CASP3
tanshinone ⅡA	CASP3
β-sitosterol	CASP3
quercetin	CASP3
isotanshinone I	CCNA2
isotanshinone II	CCNA2
isotanshinone ⅡB	CCNA2
miltionone Ⅰ	CCNA2
isocryptotanshi-none	CDK13
palmatine	CDK13
isotanshinone ⅡB	CHEK1
formononetin	CHEK1
thymol	CHRM1
cryptotanshinone	CHRM1
danshenspiroketallactone	CHRM1
danshenspiroketallactone Ⅱ	CHRM1
dan-shexinkum b	CHRM1
dehydrotanshinone II A	CHRM1
deoxyneocryptotanshinone	CHRM1
dihydroisotanshinoneⅠ	CHRM1
dihydrotanshinlactone	CHRM1
salviolone	CHRM1
tanshinaldehyde	CHRM1
tanshinone ⅡA	CHRM1
paeonol	CHRM1
anethole	CHRM1
eugenol	CHRM1
methyleugenol	CHRM1
cryptopin	CHRM1
(S)-Scoulerine	CHRM1
(R)-Canadine	CHRM1
leonticine	CHRM1
tetrahydroprotopapaverine	CHRM1
stigmasterol	CHRM1
isocorypalmine	CHRM1
stigmasterol	CHRM2
isocorypalmine	CHRM2
methyleugenol	CHRM3
chuanxiongol	CHRM3
thymol	CHRM3
cryptotanshinone	CHRM3
danshenspiroketallactone	CHRM3
danshenspiroketallactone Ⅱ	CHRM3
dan-shexinkum b	CHRM3
dehydrotanshinone II A	CHRM3
leonticine	CHRM3
tetrahydroprotopapaverine	CHRM3
stigmasterol	CHRM3
isocorypalmine	CHRM3
cryptotanshinone	CHRM4
danshenspiroketallactone	CHRM4
danshenspiroketallactone Ⅱ	CHRM4
dan-shexinkum b	CHRM4
cryptotanshinone	CHRNA7
danshenspiroketallactone	CHRNA7
danshenspiroketallactone Ⅱ	CHRNA7
dan-shexinkum b	CHRNA7
dehydrotanshinone II A	CHRNA7
deoxyneocryptotanshinone	CHRNA7
dihydroisotanshinoneⅠ	CHRNA7
dihydrotanshinlactone	CHRNA7
dihydrotanshinoneⅠ	CHRNA7
isocryptotanshi-none	CHRNA7
isotanshinone I	CHRNA7
isotanshinone II	CHRNA7
stigmasterol	CHRNA7
isotanshinone ⅡB	DPP4
β-sitosterol	DRD1
cryptopin	DRD1
(S)-Scoulerine	DRD1
(R)-Canadine	DRD1
leonticine	DRD1
tetrahydroprotopapaverine	DRD1
isocorypalmine	DRD1
dehydrotanshinone II A	ESR1
deoxyneocryptotanshinone	ESR1
dihydroisotanshinoneⅠ	ESR1
dihydrotanshinlactone	ESR1
formononetin	ESR1
isorhamnetin	ESR1
dan-shexinkum b	F10
dihydroisotanshinoneⅠ	F10
isocryptotanshi-none	F10
miltionone Ⅰ	F10
quercetin	F10
oleic acid	F10
berberine	F10
danshensu	F2
dehydrotanshinone II A	F2
dihydroisotanshinoneⅠ	F2
salviolone	F2
tanshinaldehyde	F2
tanshinone ⅡA	F2
quercetin	F2
kaempferol	F2
stigmasterol	GABRA1
quercetin	GABRA1
β-elemene	GABRA1
thymol	GABRA2
salviolone	GABRA2
β-sitosterol	GABRA2
kaempferol	GABRA2
dihydroisotanshinoneⅠ	HSP90AB1
formononetin	HSP90AB1
(R)-Canadine	HSP90AB1
isocorypalmine	HSP90AB1
quercetin	HSP90AB1
kaempferol	HSP90AB1
β-sitosterol	HSP90AB1
oleic acid	IGHG1
stigmasterol	IGHG1
emodin	IGHG1
isocorypalmine	IGHG1
luteolin	IL6
quercetin	IL6
β-caryophyllene	IL6
anethole	MAOA
eugenol	MAOA
quercetin	MAOB
paeonol	MAOB
dihydroisotanshinoneⅠ	MAPK14
isotanshinone I	MAPK14
neocryptotanshinone	NCOA2
dehydrocorydaline	NCOA2
stigmasterol	NCOA2
emodin	NCOA2
oleic acid	NCOA2
palmatine	NCOA2
quercetin	NCOA2
kaempferol	NCOA2
eugenol	NOS3
methyleugenol	NOS3
miltionone Ⅰ	NR3C1
dan-shexinkum b	OPRD1
isotanshinone ⅡB	OPRD1
(R)-Canadine	OPRD1
dihydrotanshinlactone	OPRM1
isotanshinone ⅡB	OPRM1
neocryptotanshinone Ⅱ	OPRM1
salviolone	OPRM1
tanshinaldehyde	OPRM1
tanshinone ⅡA	OPRM1
β-sitosterol	OPRM1
cryptopin	OPRM1
(S)-Scoulerine	OPRM1
(R)-Canadine	OPRM1
chuanxiongol	PDE3A
danshenspiroketallactone Ⅱ	PDE3A
dihydrotanshinlactone	PDE3A
neocryptotanshinone Ⅱ	PDE3A
salviolone	PDE3A
β-sitosterol	PDE3A
stigmasterol	PGR
β-sitosterol	PIK3CG
oleic acid	PPARG
quercetin	PRKACA
formononetin	PRKACA
isorhamnetin	PRKACA
stigmasterol	PRKACA
β-sitosterol	PRKACA
methyleugenol	PTGS1
chuanxiongol	PTGS1
caffeic acid	PTGS1
oleic acid	PTGS1
thymol	PTGS1
salviolone	PTGS1
formononetin	PTGS1
isoferulic acid	PTGS1
isorhamnetin	PTGS1
quercetin	PTGS1
β-caryophyllene	PTGS1
β-elemene	PTGS1
γ-elemene	PTGS1
β-sitosterol	PTGS2
quercetin	PTGS2
formononetin	PTGS2
isoferulic acid	PTGS2
isorhamnetin	PTGS2
(+/-)-Isoborneol	PTGS2
β-caryophyllene	PTGS2
β-elemene	PTGS2
γ-elemene	PTGS2
stigmasterol	PTGS2
oleic acid	PTGS2
berberine	PTGS2
cryptopin	PTGS2
(S)-Scoulerine	PTGS2
oleic acid	RXRA
danshenspiroketallactone	RXRA
miltionone Ⅰ	RXRA
leonticine	RXRA
tetrahydroprotopapaverine	RXRA
stigmasterol	RXRA
palmatine	RXRA
isocorypalmine	RXRA
quercetin	RXRA
γ-elemene	RXRA
caffeic acid	SLC6A2
isocorypalmine	SLC6A2
methyleugenol	SLC6A4
β-sitosterol	SLC6A4
formononetin	SLC6A4
cryptopin	SLC6A4
quercetin	TOP2A
(+/-)-Isoborneol	ADRA1A
β-caryophyllene	ADRA1A
β-elemene	ADRA1A
γ-elemene	ADRA1A
β-caryophyllene	ADRA1B
(S)-Scoulerine	CA2
salviolone	CHRM2
tanshinone ⅡA	CHRM2
kaempferol	CHRM2
paeonol	CHRM2
β-sitosterol	CHRM3
eugenol	CHRM3
leonticine	CHRM4
β-sitosterol	CYP2C8
tanshinone ⅡA	DPP4
kaempferol	DPP4
formononetin	DPP4
isorhamnetin	DPP4
dehydrotanshinone II A	GABRA1
dihydroisotanshinoneⅠ	GABRA1
dihydrotanshinlactone	GABRA1
dihydrotanshinoneⅠ	GABRA1
salviolone	GABRA5
β-sitosterol	GABRA5
(+/-)-Isoborneol	GABRA5
β-elemene	GABRA5
isotanshinone II	GSK3B
isotanshinone ⅡB	GSK3B
miltionone Ⅰ	GSK3B
neocryptotanshinone Ⅱ	GSK3B
isorhamnetin	GSK3B
β-sitosterol	KCNA4
dan-shexinkum b	NOS2
dihydroisotanshinoneⅠ	NOS2
dihydrotanshinlactone	NOS2
isocryptotanshi-none	NOS2
isotanshinone II	NOS2
cryptotanshinone	OPRM1
dehydrocorydaline	PIM1
paeonol	PTGS1
eugenol	PTGS1
emodin	PTGS2
palmatine	PTGS2
isocorypalmine	PTGS2
kaempferol	PTGS2
caffeic acid	PTGS2
paeonol	PTGS2
deoxyneocryptotanshinone	RXRA
berberine	RXRA
(R)-Canadine	RXRA
isocorypalmine	RXRB
dehydrocorydaline	TOP2A
emodin	CASP3
methyleugenol	CHRM2
isocryptotanshi-none	CHRM3
isotanshinone II	CHRM3
isocryptotanshi-none	CHRM4
neocryptotanshinone Ⅱ	CHRM4
miltionone Ⅰ	CHRNA7
(+/-)-Isoborneol	GABRA6
β-caryophyllene	GABRA6
deoxyneocryptotanshinone	IGHG1
isorhamnetin	MAPK14
(+/-)-Isoborneol	PGR
emodin	PIK3CG
quercetin	PIK3CG
quercetin	PPARG
isotanshinone I	PRSS1
isotanshinone ⅡB	PRSS1
cryptopin	PTGS1
dehydrocorydaline	PTGS2
dan-shexinkum b	RXRA
isocryptotanshi-none	RXRA
oleic acid	RXRB
(R)-Canadine	SLC6A4
chuanxiongol	CHRM1
isotanshinone II	CHRM2
β-sitosterol	CHRM4
anethole	NFKB3
eugenol	NFKB3
quercetin	NOS3
isocorypalmine	OPRD1
miltionone Ⅰ	PIM1
neocryptotanshinone Ⅱ	PIM1
dan-shexinkum b	PPARG
leonticine	PTGS1
chuanxiongol	RXRA
dan-shexinkum b	SLC6A2
quercetin	ACHE
kaempferol	ACHE
caffeic acid	ADRA1A
paeonol	ADRA1A
eugenol	ADRA1A
kaempferol	ADRA1B
paeonol	ADRA1B
eugenol	ADRA1B
caffeic acid	ADRA1D
paeonol	ADRA1D
eugenol	ADRA1D
caffeic acid	ADRA2A
paeonol	ADRA2A
eugenol	ADRA2A
paeonol	ADRA2B
eugenol	ADRA2B
caffeic acid	ADRA2C
paeonol	ADRA2C
eugenol	ADRA2C
quercetin	ADRB1
caffeic acid	ADRB1
paeonol	ADRB1
eugenol	ADRB1
quercetin	ADRB2
caffeic acid	ADRB2
paeonol	ADRB2
eugenol	ADRB2
quercetin	ALOX5
eugenol	ALOX5
kaempferol	ALOX5
quercetin	AR
kaempferol	AR
deoxyneocryptotanshinone	CDK13
isotanshinone I	CDK13
isotanshinone II	CDK13
dehydrocorydaline	CHEK1
miltionone Ⅰ	CHRM3
neocryptotanshinone	CHRM3
neocryptotanshinone Ⅱ	CHRM3
danshenspiroketallactone	DRD1
dehydrotanshinone II A	DRD1
tanshinaldehyde	DRD1
eugenol	DRD1
palmatine	ESR1
dan-shexinkum b	ESR2
chuanxiongol	GABRA1
isorhamnetin	GABRA1
β-elemene	GABRA6
danshenspiroketallactone	HSP90AB1
oleic acid	HSP90AB1
cryptopin	HTR3A
(R)-Canadine	HTR3A
leonticine	KCNA4
caffeic acid	MAOB
eugenol	MAOB
formononetin	MAOB
isoferulic acid	MAOB
isorhamnetin	MAOB
formononetin	MAPK14
dehydrocorydaline	MAPK14
dan-shexinkum b	NCOA2
β-elemene	NCOA2
cryptotanshinone	NFKB3
danshensu	NFKB3
deoxyneocryptotanshinone	NOS3
dihydroisotanshinoneⅠ	NOS3
dehydrotanshinone II A	OPRD1
isocryptotanshi-none	OPRD1
oleic acid	OPRD1
cryptopin	OPRD1
tetrahydroprotopapaverine	OPRD1
isotanshinone II	OPRM1
dan-shexinkum b	PIM1
deoxyneocryptotanshinone	PIM1
dihydroisotanshinoneⅠ	PIM1
dihydrotanshinlactone	PIM1
dihydroisotanshinoneⅠ	PPARG
kaempferol	PPARG
luteolin	PPARG
luteolin	PRKACA
berberine	PRKACA
luteolin	PRSS1
oleic acid	PRSS3
cryptotanshinone	PTGS1
(S)-Scoulerine	PTGS1
(R)-Canadine	PTGS1
tanshinone ⅡA	RXRA
β-caryophyllene	RXRA
thymol	SLC6A2
anethole	SLC6A2
methyleugenol	SLC6A2
β-caryophyllene	SLC6A2
chuanxiongol	SLC6A4
cryptotanshinone	TOP2A
deoxyneocryptotanshinone	TOP2A
isocryptotanshi-none	TOP2A
neocryptotanshinone Ⅱ	CDK13
cryptopin	CHRM4
(S)-Scoulerine	CHRM4
(R)-Canadine	CHRM4
(S)-Scoulerine	F10
(+/-)-Isoborneol	GABRA2
β-caryophyllene	GABRA2
β-elemene	GABRA2
γ-elemene	GABRA2
dihydrotanshinoneⅠ	IGHG1
isotanshinone I	IGHG1
stigmasterol	MAOB
emodin	MAOB
dan-shexinkum b	OPRM1
dehydrotanshinone II A	OPRM1
formononetin	PIM1
isorhamnetin	PIM1
tanshinaldehyde	PRSS1
salviolone	PTGS2
isocorypalmine	SLC6A4
methyleugenol	ADRA1A
thymol	ADRA1A
methyleugenol	ADRA1B
chuanxiongol	ADRA1B
thymol	ADRA1B
methyleugenol	ADRA1D
thymol	ADRA1D
methyleugenol	ADRA2A
methyleugenol	ADRA2B
methyleugenol	ADRA2C
thymol	ADRA2C
methyleugenol	ADRB1
chuanxiongol	ADRB1
thymol	ADRB1
methyleugenol	ADRB2
chuanxiongol	ADRB2
thymol	ADRB2
kaempferol	CHRM1
β-sitosterol	CHRM1
formononetin	CHRM1
oleic acid	CHRM1
(S)-Scoulerine	CHRM2
(R)-Canadine	CHRM2
leonticine	CHRM2
(S)-Scoulerine	CHRM3
(R)-Canadine	CHRM3
dehydrotanshinone II A	DPP4
dihydrotanshinlactone	DPP4
isotanshinone I	DPP4
isotanshinone II	DPP4
methyleugenol	DRD1
isotanshinone II	ESR2
danshenspiroketallactone	F2
quercetin	F7
salviolone	GABRA1
β-caryophyllene	GABRA1
γ-elemene	GABRA1
leonticine	GABRA1
γ-elemene	GABRA6
tetrahydroprotopapaverine	HSP90AB1
emodin	HSP90AB1
palmatine	HSP90AB1
dehydrocorydaline	KCNA4
isocorypalmine	KCNMA1
isoferulic acid	MAOA
dan-shexinkum b	MAPK14
berberine	NCOA2
(S)-Scoulerine	NCOA2
(S)-Scoulerine	OPRD1
dihydroisotanshinoneⅠ	OPRM1
β-sitosterol	PGR
kaempferol	PIK3CG
neocryptotanshinone	PPARG
emodin	PPARG
dihydrotanshinoneⅠ	PRKACA
tanshinaldehyde	PTGS2
tanshinone ⅡA	PTGS2
dehydrocorydaline	RXRA
eugenol	SLC6A2
dihydrotanshinlactone	SLC6A4
neocryptotanshinone Ⅱ	SLC6A4
salviolone	SLC6A4
(S)-Scoulerine	ADRA1A
(R)-Canadine	ADRA1A
leonticine	ADRA1A
isocorypalmine	ADRA1A
cryptopin	ADRA1B
(S)-Scoulerine	ADRA1B
(R)-Canadine	ADRA1B
leonticine	ADRA1B
tetrahydroprotopapaverine	ADRA1B
isocorypalmine	ADRA1B
cryptopin	ADRA1D
(S)-Scoulerine	ADRA1D
(R)-Canadine	ADRA1D
leonticine	ADRA1D
tetrahydroprotopapaverine	ADRA1D
isocorypalmine	ADRA1D
(S)-Scoulerine	ADRA2A
leonticine	ADRA2A
(S)-Scoulerine	ADRA2B
leonticine	ADRA2B
isocorypalmine	ADRA2B
(S)-Scoulerine	ADRA2C
(R)-Canadine	ADRA2C
leonticine	ADRA2C
tetrahydroprotopapaverine	ADRA2C
isocorypalmine	ADRA2C
berberine	ADRB1
cryptopin	ADRB1
(S)-Scoulerine	ADRB1
(R)-Canadine	ADRB1
dehydrocorydaline	ADRB1
leonticine	ADRB1
tetrahydroprotopapaverine	ADRB1
palmatine	ADRB1
isocorypalmine	ADRB1
berberine	ADRB2
cryptopin	ADRB2
(S)-Scoulerine	ADRB2
(R)-Canadine	ADRB2
leonticine	ADRB2
tetrahydroprotopapaverine	ADRB2
palmatine	ADRB2
isocorypalmine	ADRB2
berberine	AR
dehydrocorydaline	AR
palmatine	AR
isocorypalmine	CA2
danshenspiroketallactone Ⅱ	CCNA2
dan-shexinkum b	CCNA2
dihydroisotanshinoneⅠ	CCNA2
dihydrotanshinlactone	CCNA2
dan-shexinkum b	CDK13
isorhamnetin	CDK13
dihydroisotanshinoneⅠ	CHEK1
isotanshinone I	CHEK1
isotanshinone II	CHEK1
isorhamnetin	CHEK1
(+/-)-Isoborneol	CHRM1
(+/-)-Isoborneol	CHRM2
β-caryophyllene	CHRM2
β-elemene	CHRM2
γ-elemene	CHRM3
oleic acid	CHRM3
cryptopin	CHRM3
isocorypalmine	CHRM4
cryptotanshinone	CHRM5
danshenspiroketallactone	CHRM5
danshenspiroketallactone Ⅱ	CHRM5
dan-shexinkum b	CHRM5
dehydrotanshinone II A	CHRM5
deoxyneocryptotanshinone	CHRM5
dihydroisotanshinoneⅠ	CHRM5
dihydrotanshinlactone	CHRM5
isocryptotanshi-none	CHRM5
isotanshinone II	CHRM5
salviolone	CHRM5
tanshinone ⅡA	CHRM5
neocryptotanshinone Ⅱ	CHRNA7
salviolone	CHRNA7
tanshinaldehyde	CHRNA7
tanshinone ⅡA	CHRNA7
β-sitosterol	CHRNA7
β-elemene	CHRNA7
oleic acid	CYP2C8
danshenspiroketallactone	ESR1
dan-shexinkum b	ESR1
isocryptotanshi-none	ESR1
isotanshinone II	ESR1
isotanshinone ⅡB	ESR1
miltionone Ⅰ	ESR1
neocryptotanshinone Ⅱ	ESR1
formononetin	ESR2
palmatine	ESR2
tetrahydroprotopapaverine	F10
emodin	F10
isocorypalmine	F10
formononetin	F2
kaempferol	F7
isorhamnetin	F7
oleic acid	F7
cryptopin	F7
(S)-Scoulerine	F7
emodin	F7
palmatine	F7
neocryptotanshinone Ⅱ	GABRA1
(+/-)-Isoborneol	GABRA1
salviolone	GABRA6
(S)-Scoulerine	HSP90AB1
β-sitosterol	HTR2A
methyleugenol	HTR2A
cryptopin	HTR2A
(S)-Scoulerine	HTR2A
(R)-Canadine	HTR2A
leonticine	HTR2A
isocorypalmine	HTR2A
dan-shexinkum b	HTR3A
dihydroisotanshinoneⅠ	HTR3A
dihydrotanshinlactone	HTR3A
dihydrotanshinoneⅠ	HTR3A
salviolone	HTR3A
methyleugenol	LTA4H
chuanxiongol	LTA4H
danshensu	LTA4H
isoferulic acid	LTA4H
stigmasterol	LTA4H
eugenol	LTA4H
caffeic acid	MAOA
stigmasterol	MAOA
paeonol	MAOA
methyleugenol	MAOB
chuanxiongol	MAOB
miltionone Ⅰ	NCOA2
isorhamnetin	NCOA2
berberine	NOS2
dehydrocorydaline	NOS2
palmatine	NOS2
kaempferol	NOS2
dan-shexinkum b	NOS3
stigmasterol	NR3C2
tanshinone ⅡA	OPRD1
danshenspiroketallactone	OPRM1
danshenspiroketallactone Ⅱ	OPRM1
isocryptotanshi-none	OPRM1
leonticine	OPRM1
tetrahydroprotopapaverine	OPRM1
isocorypalmine	OPRM1
formononetin	PDE3A
oleic acid	PDE3A
cryptopin	PDE3A
(S)-Scoulerine	PDE3A
leonticine	PDE3A
kaempferol	PGR
isotanshinone I	PIK3CG
luteolin	PIK3CG
isotanshinone I	PPARG
isorhamnetin	PPARG
dihydrotanshinlactone	PRKACA
berberine	PRSS1
dehydrocorydaline	PRSS1
palmatine	PRSS1
quercetin	PRSS1
kaempferol	PRSS1
dihydrotanshinoneⅠ	PTGS1
isocryptotanshi-none	PTGS1
isotanshinone I	PTGS1
luteolin	PTGS1
miltionone Ⅰ	PTGS1
neocryptotanshinone	PTGS1
neocryptotanshinone Ⅱ	PTGS1
methyleugenol	PTGS2
chuanxiongol	PTGS2
thymol	PTGS2
cryptotanshinone	PTGS2
danshenspiroketallactone	PTGS2
danshenspiroketallactone Ⅱ	PTGS2
danshensu	PTGS2
dan-shexinkum b	PTGS2
dehydrotanshinone II A	PTGS2
deoxyneocryptotanshinone	PTGS2
dihydroisotanshinoneⅠ	PTGS2
dihydrotanshinlactone	PTGS2
dihydrotanshinoneⅠ	PTGS2
isocryptotanshi-none	PTGS2
isotanshinone I	PTGS2
isotanshinone II	PTGS2
isotanshinone ⅡB	PTGS2
luteolin	PTGS2
miltionone Ⅰ	PTGS2
neocryptotanshinone	PTGS2
neocryptotanshinone Ⅱ	PTGS2
dihydrotanshinlactone	PTPN6
isorhamnetin	PTPN6
oleic acid	PTPN6
dihydrotanshinlactone	RXRA
dihydrotanshinlactone	SLC6A2
isoferulic acid	SLC6A2
neocryptotanshinone Ⅱ	SLC6A2
salviolone	SLC6A2
stigmasterol	SLC6A2
caffeic acid	TNF
cryptotanshinone	TNF
luteolin	TNF
quercetin	TNF
emodin	TNF
kaempferol	TNF
paeonol	TNF
luteolin	TOP2A
anethole	ADRA1A
anethole	ADRA2C
anethole	ADRB2
cryptotanshinone	CA2
kaempferol	CASP3
dihydroisotanshinoneⅠ	CDK13
isotanshinone ⅡB	CDK13
miltionone Ⅰ	CDK13
cryptotanshinone	CHRM2
danshenspiroketallactone	CHRM2
danshenspiroketallactone Ⅱ	CHRM2
dan-shexinkum b	CHRM2
deoxyneocryptotanshinone	CHRM2
isocryptotanshi-none	CHRM2
salviolone	CHRM3
tanshinone ⅡA	CHRM3
salviolone	CHRM4
tanshinone ⅡA	CHRM4
(+/-)-Isoborneol	CYP2C8
danshenspiroketallactone	DPP4
danshensu	DPP4
cryptotanshinone	DRD1
dan-shexinkum b	DRD1
deoxyneocryptotanshinone	DRD1
dihydroisotanshinoneⅠ	DRD1
dihydrotanshinlactone	DRD1
isocryptotanshi-none	DRD1
isotanshinone II	DRD1
tanshinone ⅡA	DRD1
dehydrocorydaline	ESR1
dan-shexinkum b	GSK3B
chuanxiongol	HSP90AB1
dan-shexinkum b	HSP90AB1
dihydrotanshinoneⅠ	HSP90AB1
isorhamnetin	HSP90AB1
berberine	HSP90AB1
isocorypalmine	HTR3A
dihydroisotanshinoneⅠ	IGHG1
dihydrotanshinlactone	IGHG1
oleic acid	KCNA4
(R)-Canadine	KCNA4
palmatine	KCNA4
dihydroisotanshinoneⅠ	KCNMA1
oleic acid	KCNMA1
danshensu	MAOB
cryptotanshinone	NCOA2
luteolin	NFKB3
tanshinone ⅡA	NFKB3
isoferulic acid	NOS3
neocryptotanshinone Ⅱ	NOS3
kaempferol	NOS3
formononetin	NOS3
isorhamnetin	NOS3
danshenspiroketallactone Ⅱ	OPRD1
isotanshinone II	OPRD1
deoxyneocryptotanshinone	OPRM1
miltionone Ⅰ	OPRM1
neocryptotanshinone	OPRM1
cryptotanshinone	PGR
isocryptotanshi-none	PIM1
isotanshinone I	PIM1
isotanshinone II	PIM1
isotanshinone ⅡB	PIM1
dehydrotanshinone II A	PPARG
anethole	PRSS3
dehydrocorydaline	PTGS1
dihydrotanshinoneⅠ	RXRA
isotanshinone I	RXRA
neocryptotanshinone Ⅱ	RXRA
β-elemene	RXRA
formononetin	RXRA
chuanxiongol	SLC6A2
paeonol	SLC6A2
formononetin	SLC6A2
(S)-Scoulerine	SLC6A2
(R)-Canadine	SLC6A2
tetrahydroprotopapaverine	SLC6A2
dihydroisotanshinoneⅠ	SLC6A4
leonticine	SLC6A4
tetrahydroprotopapaverine	SLC6A4
emodin	TOP2A
β-caryophyllene	CHRM1
neocryptotanshinone Ⅱ	DRD1
berberine	ESR1
isorhamnetin	ESR2
isocorypalmine	KCNA4
deoxyneocryptotanshinone	NCOA2
dihydroisotanshinoneⅠ	NCOA2
dihydrotanshinoneⅠ	NCOA2
isocryptotanshi-none	NCOA2
deoxyneocryptotanshinone	OPRD1
miltionone Ⅰ	OPRD1
salviolone	OPRD1
chuanxiongol	PRKACA
kaempferol	PRKACA
cryptopin	PRKACA
isorhamnetin	ACHE
isorhamnetin	AR
isorhamnetin	CCNA2
isocryptotanshi-none	CHRM1
isotanshinone II	CHRM1
isotanshinone ⅡB	CHRM1
miltionone Ⅰ	CHRM1
neocryptotanshinone	CHRM1
neocryptotanshinone Ⅱ	CHRM1
β-elemene	CHRM1
miltionone Ⅰ	CHRM2
neocryptotanshinone Ⅱ	CHRM2
isorhamnetin	CYP2C8
tanshinaldehyde	DPP4
(R)-Canadine	F10
dihydrotanshinlactone	F2
isotanshinone I	F2
isotanshinone II	F2
isotanshinone ⅡB	F2
isorhamnetin	F2
cryptotanshinone	GABRA1
danshenspiroketallactone	GABRA1
danshenspiroketallactone Ⅱ	GABRA1
dan-shexinkum b	GABRA1
kaempferol	GABRA1
deoxyneocryptotanshinone	GSK3B
dihydroisotanshinoneⅠ	GSK3B
dihydrotanshinlactone	GSK3B
isotanshinone I	GSK3B
isotanshinone I	HSP90AB1
luteolin	HSP90AB1
neocryptotanshinone Ⅱ	HSP90AB1
cryptopin	HSP90AB1
dan-shexinkum b	HTR2A
dehydrotanshinone II A	HTR2A
dihydroisotanshinoneⅠ	HTR2A
dihydrotanshinlactone	HTR2A
miltionone Ⅰ	HTR2A
dihydroisotanshinoneⅠ	KCNA4
berberine	KCNA4
cryptopin	KCNA4
(R)-Canadine	KCNMA1
luteolin	NCOA2
β-caryophyllene	NCOA2
isorhamnetin	NFKB3
quercetin	NFKB3
berberine	NOS3
palmatine	NOS3
cryptotanshinone	OPRD1
dihydroisotanshinoneⅠ	OPRD1
neocryptotanshinone Ⅱ	OPRD1
tanshinaldehyde	OPRD1
oleic acid	PGR
dihydrotanshinlactone	PPARG
dan-shexinkum b	PRKACA
(R)-Canadine	PRKACA
leonticine	PRKACA
emodin	PRKACA
palmatine	PRKACA
isocorypalmine	PRKACA
isorhamnetin	PRSS1
danshenspiroketallactone	PTGS1
danshensu	PTGS1
dan-shexinkum b	PTGS1
deoxyneocryptotanshinone	PTGS1
emodin	PTGS1
palmatine	PTGS1
isocorypalmine	PTGS1
kaempferol	PTGS1
leonticine	PTGS2
tetrahydroprotopapaverine	PTGS2
isotanshinone II	RXRA
dehydrocorydaline	RXRB
leonticine	SLC6A2
danshenspiroketallactone	SLC6A4
miltionone Ⅰ	TOP2A
cryptopin	TOP2A
(S)-Scoulerine	TOP2A
neocryptotanshinone Ⅱ	CCNA2
deoxyneocryptotanshinone	CHRM3
dihydroisotanshinoneⅠ	CHRM3
dihydrotanshinlactone	CHRM3
dehydrotanshinone II A	CHRM4
deoxyneocryptotanshinone	CHRM4
isotanshinone ⅡB	CHRNA7
luteolin	DPP4
cryptopin	F10
dan-shexinkum b	IGHG1
leonticine	OPRD1
isorhamnetin	PIK3CG
dihydroisotanshinoneⅠ	PRSS1
dihydrotanshinlactone	PRSS1
isocryptotanshi-none	PRSS1
berberine	PTGS1
(R)-Canadine	PTGS2
(S)-Scoulerine	SLC6A4
rutin	ALOX5
dehydrocostus lactone	BAK1
dehydrocostus lactone	BAX
dehydrocostus lactone	BCL2L1
dehydrocostus lactone	BOK
dihydrosanguinarine	CCNA2
geraniol	CCND1
quercetin	CD40LG
caffeic acid	CYP1A1
tanshinone ⅡA	CYP1A1
quercetin	CYP1A1
kaempferol	CYP1A1
oleic acid	EDN1
tanshinone ⅡA	EDN1
oleic acid	ERBB2
daidzein	GHRHR
spallidamine	GSK3B
rutin	ITGB2
luteolin	MAPK1
luteolin	MMP2
quercetin	MMP2
daidzein	NOS2
danshenol B	OPRM1
oleic acid	PLAU
(+)-catechin	PTGS1
peonidin	PTGS1
palmitic acid	PTGS1
protocatechuic acid	PTGS2
(Z)-Ethyl cinnamate	PTGS2
cinnamic acid	PTGS2
quercetin	SELE
kaempferol	SELE
rutin	SOD1
oleic acid	SOD1
quercetin	SOD1
danshensu	TIMP1
daidzein	VEGFA
luteolin	AKT1
protocatechuic acid	ALOX5
oleanolic acid	AMY2A
prolithospermic acid	AR
tanshinol A	AR
tanshinone Ⅵ	AR
tanshinone Ⅰ	AR
palmitic acid	BCL2
tanshinone ⅡA	BCL2
cryptotanshinone	BCL2L1
luteolin	BCL2L1
oleic acid	BDNF
cryptotanshinone	BIRC5
luteolin	BIRC5
daidzein	CASP3
rutin	CASP3
luteolin	CCND1
lauric acid	CD80
oleic acid	CETP
dehydrocostus lactone	CHRNA7
quercetin	CHUK
quercetin	CLDN4
danshensu	COL1A1
palmitic acid	COL1A1
quercetin	COL1A1
oleic acid	CRP
quercetin	CRP
palmitic acid	CTSD
quercetin	CTSD
quercetin	CXCL10
quercetin	CXCL11
kaempferol	CYP1B1
eugenol	CYP1B1
leonticine	DRD2
luteolin	EGFR
quercetin	EGFR
thymol	ELANE
quercetin	ELK1
prolithospermic acid	ESR1
tanshinone Ⅵ	ESR1
(+)-catechin	ESR1
daidzein	ESR1
myricanone	ESR2
tanshinol A	F2
tanshinone Ⅰ	F2
tanshinone ⅡA	FOS
daidzein	FOS
quercetin	FOS
quercetin	HIF1A
oleic acid	HMGCR
geraniol	HMGCR
rutin	HMGCR
quercetin	IGF1R
daidzein	IGF1R
caffeic acid	IGF2
quercetin	IL10
lauric acid	IL6
daidzein	IL6
rutin	IL6
quercetin	JUN
emodin	KDR
oleic acid	MPO
quercetin	MPO
(+)-catechin	NCOA2
danshenol B	NR3C1
luteolin	PCNA
hederagenin	PGR
tanshinol A	PIK3CG
baicalein	PIK3CG
quercetin	PLAT
oleic acid	PLG
oleic acid	PON1
quercetin	PON1
quercetin	PRKCB
caffeic acid	PRKCB
paeonol	PTEN
quercetin	PTEN
quercetin	PTGER3
luteolin	PTGES
salicylic acid	PTGIS
myricanone	PTGS1
vanillic acid	PTGS1
protocatechuic acid	PTGS1
daidzein	PTGS1
hederagenin	PTGS1
terpilene	PTGS1
coumarin	PTGS2
daidzein	PTGS2
hederagenin	PTGS2
palmitic acid	PTGS2
vanillic acid	PTGS2
isocurcumenol	PTGS2
terpilene	PTGS2
zingiberene	PTGS2
coptisine	PTGS2
dihydrosanguinarine	PTGS2
myricanone	RXRA
daidzein	RXRA
(+)-catechin	RXRA
danshensu	TGFB1
quercetin	TGFB1
emodin	TGFB1
luteolin	TP53
tanshinone ⅡA	TP53
gweicurculactone	AR
terpilene	AR
β-elemene	BCL2
apigenin	CYP19A1
tanshinol A	DPP4
tanshinone Ⅰ	DPP4
baicalein	DPP4
cryptotanshinone	EDN1
peonidin	GSK3B
paeonol	MAPK1
quercetin	MMP1
luteolin	MMP1
myricanone	NOS2
prolithospermic acid	NOS2
hederagenin	RXRA
tanshinone Ⅰ	VEGFA
luteolin	CD40LG
lauric acid	CD86
myricanone	GSK3B
oleic acid	INS
quercetin	MMP3
danshensu	NF1
quercetin	NFE2L2
cinnamaldehyde	NFE2L2
curcumol	PGR
methyleugenol	PLAU
caffeic acid	PLAU
tanshinone Ⅵ	PTGS1
coptisine	PTGS1
dihydrosanguinarine	PTGS1
daidzein	TGFB1I1
tanshinone Ⅰ	VCAM1
lauric acid	AKT1
quercetin	CYP1B1
kaempferol	CYP3A4
rutin	INS
quercetin	TP53
quercetin	IFNG
quercetin	AHR
kaempferol	AHR
quercetin	AKR1B1
caffeic acid	AKR1B1
kaempferol	AKR1C3
quercetin	AKT1
kaempferol	AKT1
paeonol	AKT1
quercetin	BAX
kaempferol	BAX
paeonol	BAX
quercetin	BCL2
kaempferol	BCL2
paeonol	BCL2
quercetin	BCL2L1
quercetin	BIRC5
oleanolic acid	CASP3
baicalein	CCNB1
quercetin	CCNB1
β-elemene	CCNB1
eugenol	CD86
eugenol	CYP1A1
tanshinone ⅡA	CYP1A2
kaempferol	CYP1A2
tanshinone ⅡA	CYP3A4
quercetin	CYP3A4
gweicurculactone	ESR1
dihydrosanguinarine	ESR2
myricanone	F2
kaempferol	GSTM1
luteolin	GSTP1
rutin	GSTP1
luteolin	HMOX1
daidzein	IGF1
palmitic acid	IL10
luteolin	IL10
anethole	IL2
quercetin	IL2
formononetin	JUN
dihydrosanguinarine	MAPK14
luteolin	MMP9
quercetin	MMP9
palmitic acid	NCOA2
hederagenin	NCOA2
gweicurculactone	NR3C1
curcumol	NR3C1
terpilene	NR3C1
tanshinone Ⅰ	PIK3CG
quercetin	PLAU
protocatechuic acid	PRKCB
geraniol	PRKCB
palmitic acid	PTEN
(Z)-Ethyl cinnamate	PTGS1
prolithospermic acid	PTGS2
quercetin	RELA
terpilene	RXRA
rutin	TOP2A
baicalein	AHR
eugenol	AHR
baicalein	AKT1
baicalein	BCL2
oleic acid	GAP43
oleanolic acid	HMOX1
luteolin	ICAM1
oleanolic acid	ICAM1
tanshinone Ⅰ	ICAM1
quercetin	ICAM1
kaempferol	ICAM1
paeonol	ICAM1
luteolin	IL2
luteolin	MET
eugenol	MUC1
eugenol	PLAU
daidzein	PPARG
spallidamine	PTGS1
kaempferol	SLPI
myricanone	AR
quercetin	EGF
quercetin	GJA1
ellagic acid	IGF1R
baicalein	IGF1R
myricanone	KDR
quercetin	MAPK1
myricanone	MAPK14
epibetulinic acid	NCOA2
dihydrosanguinarine	NCOA2
ellagic acid	PGR
rutin	PRKCB
lauric acid	PTGS1
tanshinol A	PTGS2
tanshinone Ⅵ	PTGS2
tanshinone Ⅰ	PTGS2
danshenol B	TOP2A
coptisine	AR
dihydrosanguinarine	AR
luteolin	CASP9
oleanolic acid	CASP9
quercetin	CASP9
dehydrocostus lactone	CASP9
oleic acid	CAT
(+)-catechin	CAT
salicylic acid	CAT
daidzein	CAT
rutin	CAT
myricanone	CCNA2
luteolin	CCNB1
isocurcumenol	CHRNA7
quercetin	ERBB2
myricanone	ESR1
dihydrosanguinarine	ESR1
prolithospermic acid	F2
terpilene	F2
zingiberene	F2
dehydrocostus lactone	F2
quercetin	F3
cinnamic acid	F3
tanshinone ⅡA	ITGB3
daidzein	JUN
tanshinone Ⅵ	NCOA2
coptisine	NOS2
dihydrosanguinarine	NOS2
spallidamine	NOS2
peonidin	NOS2
vanillic acid	NOS3
oleic acid	NTRK2
geraniol	PGR
oleic acid	PPARA
quercetin	PPARA
prolithospermic acid	PTGS1
myricanone	PTGS2
danshenol B	PTGS2
(+)-catechin	PTGS2
cinnamaldehyde	PTGS2
lauric acid	PTGS2
quercetin	RAF1
luteolin	RB1
quercetin	RB1
β-elemene	RB1
tanshinone Ⅰ	RXRA
oleic acid	SERPINE1
apigenin	SERPINE1
quercetin	SERPINE1
formononetin	SIRT1
luteolin	SLC2A4
quercetin	SLC2A4
kaempferol	SLC2A4
daidzein	SOD2
quercetin	SPP1
cryptotanshinone	STAT3
quercetin	SULT1E1
palmitic acid	TNF
daidzein	TNF
rutin	TNF
quercetin	VEGFA
quercetin	XDH
luteolin	XDH
kaempferol	XDH
coumarin	XDH
coumarin	AKR1C1
coumarin	ALOX5
geraniol	BAK1
coumarin	BAX
cryptotanshinone	CCND1
quercetin	CYP1A2
luteolin	ERBB2
spallidamine	ESR1
quercetin	GSTM1
ellagic acid	GSTM1
coumarin	GSTP1
quercetin	GSTP1
kaempferol	GSTP1
luteolin	JUN
kaempferol	JUN
anethole	JUN
peonidin	MAPK14
geraniol	MAPK3
kaempferol	MAPK8
luteolin	MCL1
luteolin	MDM2
zingiberene	NCOA2
daidzein	NOS3
coptisine	NOS3
dihydrosanguinarine	PPARG
kaempferol	RELA
paeonol	RELA
anethole	REN
daidzein	RHOA
β-elemene	RHOA
lauric acid	TNFRSF1B
daidzein	TP53
salicylic acid	AKR1C1
apigenin	AKR1C3
salicylic acid	ALOX5
apigenin	BCL2L1
quercetin	CCND1
terpilene	DPP4
zingiberene	DPP4
coptisine	ESR1
daidzein	ICAM1
tanshinone ⅡA	JUN
tanshinone ⅡA	MMP9
myricanone	PPARG
quercetin	VCAM1
kaempferol	VCAM1
daidzein	AHR
daidzein	BAX
apigenin	CD40LG
coumarin	CYP3A4
daidzein	CYP3A4
myricanone	DPP4
dehydrocostus lactone	DPP4
ellagic acid	ESR1
spallidamine	ESR2
quercetin	HMOX1
kaempferol	HMOX1
caffeic acid	IGF1R
paeonol	IL2
daidzein	MKI67
kaempferol	MMP1
apigenin	MMP1
emodin	MMP1
emodin	MMP9
baicalein	MPO
terpilene	NCOA2
danshenol B	PGR
epibetulinic acid	PGR
cinnamic acid	PTGS1
spallidamine	PTGS2
tanshinol A	RXRA
danshensu	SOD1
β-elemene	TP53
emodin	TP53
daidzein	VCAM1
luteolin	VEGFA
dehydrocostus lactone	CASP3
coumarin	F2
daidzein	MAPK14
tanshinone Ⅵ	PPARG
betulin	LAS1L
betulin	PGR
betulin	NOS2
betulin	ACE
epibetulinic acid	ADH1A
epibetulinic acid	ADH1B
epibetulinic acid	ADH1C
hederagenin	ADH1B
hederagenin	ADH1C
hederagenin	ADRA1B
hederagenin	ADRB1
hederagenin	CYP2C8
hederagenin	GABRA2
hederagenin	IGHG1
hederagenin	CHRM1
hederagenin	CHRM2
hederagenin	CHRM3
hederagenin	GABRA5
hederagenin	PDE3A
hederagenin	GABRA1
hederagenin	GABRA6
rosmarinic acid	F2
rosmarinic acid	ESR1
rosmarinic acid	AR
rosmarinic acid	PPARG
rosmarinic acid	PTGS2
rosmarinic acid	DPP4
rosmarinic acid	PRSS1
rosmarinic acid	NFKB3
rosmarinic acid	IKBKB
rosmarinic acid	CDKN3
rosmarinic acid	EIF3L
rosmarinic acid	MAPK1
rosmarinic acid	CASP3
rosmarinic acid	STAT1
rosmarinic acid	CCL13
rosmarinic acid	MGAM
rosmarinic acid	IL2
rosmarinic acid	IL4R
rosmarinic acid	IDO1
rosmarinic acid	IGHG1
corosolic acid	NTRK2
corosolic acid	CYP2C9
corosolic acid	JAK3
corosolic acid	NR1I2
corosolic acid	PIK3CA
corosolic acid	MAPK1
corosolic acid	NOS3
corosolic acid	CFTR
corosolic acid	FLT1
corosolic acid	SNAI2
corosolic acid	VDR
corosolic acid	CYP3A4
corosolic acid	ALB
corosolic acid	CYP2C19
corosolic acid	MTOR
corosolic acid	GSK3B
corosolic acid	DNMT1
corosolic acid	CYP3A5
corosolic acid	BRAF
amygdalin	PTGS1
amygdalin	CAMTA3
amygdalin	PTGS2
amygdalin	HSP90AB1
amygdalin	PIK3CG
amygdalin	PRKACA
amygdalin	NCOA2
poricoic acid A	TOP2A
poricoic acid A	CYP2A6
poricoic acid A	CYP3A4
poricoic acid A	CTNNB1
poricoic acid A	PGR
poricoic acid A	HDAC3
poricoic acid A	CYP1B1
poricoic acid A	NR3C2
benzoylpaeoniflorin	CYP2A6
benzoylpaeoniflorin	CYP2B6
benzoylpaeoniflorin	KDM1A
benzoylpaeoniflorin	CYP1B1
benzoylpaeoniflorin	MTOR
benzoylpaeoniflorin	FABP2
benzoylpaeoniflorin	HMOX1
betulic acid	PGR
betulic acid	CYCS
betulic acid	LMNB1
betulic acid	SP1
betulic acid	PNLIP
betulic acid	NOS3
betulic acid	CASP3
betulic acid	AKT1
betulic acid	BIRC5
betulic acid	TOP1
betulic acid	TOP2A
ursolic acid	NR1I2
ursolic acid	NTRK2
ursolic acid	CYP2A6
ursolic acid	CYP2C9
ursolic acid	JAK3
ursolic acid	CD40LG
ursolic acid	FLT1
ursolic acid	NR3C2
ursolic acid	HSD17B1
ursolic acid	PIK3CA
ursolic acid	NOS2
ursolic acid	CYP2D6
ursolic acid	NR3C1
ursolic acid	CYP3A5
ursolic acid	MAPK10
ursolic acid	GSK3B
ursolic acid	CNR1
ursolic acid	NOS3
ursolic acid	CYP2C19
ursolic acid	JAK2
ursolic acid	FABP2
ursolic acid	PDE5A
ursolic acid	BRAF
ursolic acid	CYP3A4
ursolic acid	BMPR1B
ursolic acid	NR5A1
ursolic acid	IRS1
ursolic acid	MAP3K7
ursolic acid	MTOR
ursolic acid	ALB
ursolic acid	DNMT1
ursolic acid	MAPK3
ursolic acid	KDM1A
ursolic acid	BCHE
ursolic acid	MAPK8
ursolic acid	RAF1
ursolic acid	CFTR
ursolic acid	CYP17A1
ursolic acid	ADORA2A
ursolic acid	VDR
ursolic acid	NR5A2
ursolic acid	EGFR
ursolic acid	PLAT
paeoniflorin	IL6
paeoniflorin	LBP
oleanoic acid	NR1I2
oleanoic acid	CYP2C9
oleanoic acid	NR3C2
oleanoic acid	CYP2A6
oleanoic acid	SERPINC1
oleanoic acid	PIK3CA
oleanoic acid	JAK3
oleanoic acid	NR3C1
oleanoic acid	PDE5A
oleanoic acid	HMOX1
oleanoic acid	VDR
oleanoic acid	CES1
oleanoic acid	MAPK10
oleanoic acid	CYP3A5
oleanoic acid	CYP3A4
oleanoic acid	NOS3
oleanoic acid	FABP2
oleanoic acid	BRAF
oleanoic acid	MTOR
oleanoic acid	CFTR
oleanoic acid	CDH1
oleanoic acid	CD40LG
oleanoic acid	CYP2C19
oleanoic acid	FLT1
oleanoic acid	DNMT3A
oleanoic acid	HDAC3
curcumin	SULT1A1
curcumin	CNR1
curcumin	MMP1
bisdemethoxycurcumin	SULT1A1
bisdemethoxycurcumin	COMT
bisdemethoxycurcumin	MMP1
bisdemethoxycurcumin	NT5E
isocurcumenol	GRIK2
isocurcumenol	CHRM3
isocurcumenol	CHRM1
isocurcumenol	CHRM2
isocurcumenol	GABRA1
isocurcumenol	GABRA6
curcumol	CHRM3
curcumol	CHRM2
corydaline	SLC6A2
corydaline	CHRM1
corydaline	DRD1
corydaline	DRD2
corydaline	OPRM1
corydaline	CHRM4
corydaline	RXRA
corydaline	OPRD1
corydaline	SLC6A4
corydaline	TOP2A
corydaline	CHRM3
corydaline	ADRA1B
corydaline	ADRA1D
corydaline	ADRA2B
corydaline	ADRB1
corydaline	ADRB2
corydaline	CA2
corydaline	HTR2A
corydaline	HSP90AB1
corydaline	KCNA4
corydaline	RXRB
syringaresinol	KCNA4
syringaresinol	ADRB1
syringaresinol	F10
syringaresinol	PTGS2
syringaresinol	TOP2A
syringaresinol	NCOA2
syringaresinol	CAMTA3
syringaresinol	HSP90AB1
hydroxysafflor yellow A	NR3C1
hydroxysafflor yellow A	SIRT1
hydroxysafflor yellow A	CAT
Isoastragaloside I	CYP17A1
Isoastragaloside I	CYP2D6
Isoastragaloside I	NR1I2
Isoastragaloside I	NOS3
Isoastragaloside I	CYP3A4
Isoastragaloside I	CYP3A5
calycosin	HSP90AB1
calycosin	NOS2
calycosin	ESR2
calycosin	MAPK14
calycosin	PRKACA
calycosin	PTGS1
calycosin	PTGS2
calycosin	DPP4
calycosin	GSK3B
calycosin	CCNA2
calycosin	CDK13
calycosin	CHEK1
calycosin	NCOA2
calycosin	PIM1
calycosin	PPARG
calycosin	PDE3A
calycosin	ADRB2
calycosin	AR
calycosin	ESR1
calycosin	PRSS1
calycosin	RXRA
ferulic acid	PTGS1
ferulic acid	PTGS2
ferulic acid	NOS3
ferulic acid	ADRA2A
ferulic acid	NET
ferulic acid	ADRA2B
ferulic acid	SLC6A2
ferulic acid	ADRB2
ferulic acid	LTA4H
ferulic acid	MAOB
ferulic acid	MAOA
ferulic acid	PRKACA
ferulic acid	CHRM2
